# Supplementary material for: Performance of point-of-care birth HIV testing in primary health care clinics: An observational cohort study
Source: PLoS One. 2018 Jun 18;13(6):e0198344. doi: 10.1371/journal.pone.0198344 (PMC6005575; doi:10.1371/journal.pone.0198344)
Supplement: S1 File — (XLS) [file pone.0198344.s001.xls]

## Sheet: Data With Inclusion Criteria
Gender	Age in Days at follow up	Mother PMTCT Regimen	Infant Prophylaxis	POC Result at birth	Laboratory Result at Birth	Combined Result at Birth (Any Valid)	POC Result at follow up	Laboratory Result at follow up	Combined Result at follow up (Any valid)
Female	29	4 - TARV	1-NVP	Negative	Negative	Negative	Negative	Negative	Negative
Female	30	4 - TARV	1-NVP	Negative	Negative	Negative	Negative	Negative	Negative
Female	29	4 - TARV	1-NVP	Negative	Negative	Negative	Negative	Negative	Negative
Male	28	4 - TARV	1-NVP	Negative	Negative	Negative	Negative	Negative	Negative
Female	29	4 - TARV	1-NVP	Negative	Negative	Negative	Negative	Negative	Negative
Female	28	4 - TARV	1-NVP	Negative	Negative	Negative	Negative	Negative	Negative
Female	36	4 - TARV	1-NVP	Negative	Negative	Negative	Negative	Negative	Negative
Female	29	4 - TARV	1-NVP	Negative	Negative	Negative	Negative	Negative	Negative
Male	42	4 - TARV	1-NVP	Negative	Negative	Negative	Negative	Negative	Negative
Female	29	4 - TARV	1-NVP	Negative	Negative	Negative	Negative	Negative	Negative
Male	28	4 - TARV	1-NVP	Negative	Negative	Negative	Negative	Negative	Negative
Male	30	4 - TARV	1-NVP	Negative	Negative	Negative	Negative	Negative	Negative
Male	#N/A	4 - TARV	#N/A	Negative	Negative	Negative	Not Available	LFU	LFU
Male	33	4 - TARV	2-AZT	Negative	New Collection (DBS Rejected)	Negative	Negative	Negative	Negative
Male	30	4 - TARV	1-NVP	Negative	New Collection (DBS Rejected)	Negative	Negative	Negative	Negative
Male	29	4 - TARV	1-NVP	Negative	Negative	Negative	Not Available	Negative	Negative
Female	43	4 - TARV	2-AZT	Negative	Negative	Negative	Negative	Negative	Negative
Male	45	4 - TARV	Not Reported	Negative	Negative	Negative	Negative	Negative	Negative
Male	40	4 - TARV	2-AZT	Negative	Negative	Negative	Negative	Negative	Negative
Male	30	4 - TARV	1-NVP	Negative	Negative	Negative	Negative	Negative	Negative
Female	32	4 - TARV	1-NVP	Negative	Negative	Negative	Negative	Negative	Negative
Female	32	4 - TARV	1-NVP	Negative	Negative	Negative	Negative	Negative	Negative
Male	33	4 - TARV	1-NVP	Negative	Negative	Negative	Negative	Negative	Negative
Male	32	4 - TARV	1-NVP	Negative	Not Available	Negative	Negative	Negative	Negative
Male	30	4 - TARV	1-NVP	Negative	Negative	Negative	Negative	Negative	Negative
Male	123	4 - TARV	1-NVP	Negative	Negative	Negative	Sample Not Processed	New Collecion (DBS rejected)	New Collecion (DBS rejected)
Male	32	4 - TARV	1-NVP	Negative	Negative	Negative	Negative	Negative	Negative
Male	32	4 - TARV	1-NVP	Negative	Negative	Negative	Negative	Negative	Negative
Male	35	4 - TARV	1-NVP	Negative	Negative	Negative	Negative	Negative	Negative
Female	62	4 - TARV	1-NVP	Negative	Negative	Negative	Negative	Negative	Negative
Female	31	4 - TARV	1-NVP	Negative	Negative	Negative	Negative	Negative	Negative
Male	31	4 - TARV	1-NVP	Negative	Negative	Negative	Negative	Negative	Negative
Male	31	4 - TARV	1-NVP	Negative	Negative	Negative	Negative	Negative	Negative
Female	31	4 - TARV	1-NVP	Negative	Negative	Negative	Negative	Negative	Negative
Female	#N/A	4 - TARV	#N/A	Negative	Negative	Negative	Not Available	LFU	LFU
Male	30	4 - TARV	1-NVP	Negative	Negative	Negative	Negative	Negative	Negative
Female	130	4 - TARV	Not Reported	Negative	Negative	Negative	Sample Not Processed	New Collecion (DBS rejected)	New Collecion (DBS rejected)
Male	31	4 - TARV	1-NVP	Negative	Negative	Negative	Negative	Negative	Negative
Male	#N/A	4 - TARV	#N/A	Negative	Negative	Negative	Not Available	LFU	LFU
Female	31	4 - TARV	1-NVP	Negative	Negative	Negative	Negative	Negative	Negative
Male	31	4 - TARV	1-NVP	Negative	Negative	Negative	Negative	Negative	Negative
Female	32	4 - TARV	#N/A	Negative	Negative	Negative	Negative	Not Available	Negative
Female	32	4 - TARV	1-NVP	Negative	Negative	Negative	Negative	Negative	Negative
Female	47	4 - TARV	1-NVP	Negative	Not Available	Negative	Not Available	Negative	Negative
Male	28	4 - TARV	1-NVP	Negative	Negative	Negative	Not Available	Negative	Negative
Female	31	4 - TARV	1-NVP	Negative	Negative	Negative	Negative	Negative	Negative
Male	32	4 - TARV	1-NVP	Negative	Negative	Negative	Not Available	Negative	Negative
Male	120	4 - TARV	Not Reported	Negative	Negative	Negative	Not Available	Negative	Negative
Female	120	4 - TARV	1-NVP	Negative	Negative	Negative	Sample Not Processed	Negative	Negative
Female	31	4 - TARV	1-NVP	Negative	Negative	Negative	Negative	Negative	Negative
Female	34	4 - TARV	1-NVP	Negative	Negative	Negative	Negative	Negative	Negative
Female	55	4 - TARV	#N/A	Negative	Negative	Negative	Negative	Not Available	Negative
Female	53	4 - TARV	1-NVP	Negative	Not Available	Negative	Negative	Negative	Negative
Female	31	4 - TARV	1-NVP	Negative	Negative	Negative	Negative	Negative	Negative
Male	102	4 - TARV	1-NVP	Negative	Negative	Negative	Sample Not Processed	Negative	Negative
Male	30	4 - TARV	1-NVP	Negative	Negative	Negative	Negative	Negative	Negative
Male	30	4 - TARV	1-NVP	Negative	Negative	Negative	Negative	Negative	Negative
Male	32	4 - TARV	1-NVP	Negative	Not Available	Negative	Negative	Negative	Negative
Female	33	4 - TARV	1-NVP	Negative	Negative	Negative	Negative	Negative	Negative
Female	40	4 - TARV	1-NVP	Negative	Negative	Negative	Negative	Negative	Negative
Female	29	4 - TARV	1-NVP	Negative	Negative	Negative	Negative	Negative	Negative
Male	#N/A	Not Reported	#N/A	Sample Not Processed	New Collection (DBS Rejected)	Invalid	Not Available	LFU	LFU
Male	28	4 - TARV	1-NVP	Negative	Not Available	Negative	Negative	Negative	Negative
Male	29	4 - TARV	Not Reported	Negative	Negative	Negative	Not Available	Negative	Negative
Male	36	4 - TARV	1-NVP	Negative	Negative	Negative	Negative	Negative	Negative
Male	28	4 - TARV	1-NVP	Negative	Negative	Negative	Negative	Negative	Negative
Male	35	4 - TARV	1-NVP	Negative	Negative	Negative	Not Available	Negative	Negative
Female	46	4 - TARV	1-NVP	Negative	Negative	Negative	Negative	Negative	Negative
Male	28	4 - TARV	1-NVP	Negative	Negative	Negative	Negative	Negative	Negative
Male	29	4 - TARV	1-NVP	Error	Negative	Negative	Negative	Negative	Negative
Female	28	4 - TARV	1-NVP	Negative	Negative	Negative	Negative	Negative	Negative
Male	28	4 - TARV	1-NVP	Negative	Negative	Negative	Negative	Negative	Negative
Male	#N/A	4 - TARV	#N/A	Negative	Negative	Negative	Not Available	LFU	LFU
Male	28	4 - TARV	1-NVP	Error	Negative	Negative	Negative	Negative	Negative
Female	28	4 - TARV	1-NVP	Negative	Negative	Negative	Negative	Negative	Negative
Female	37	4 - TARV	1-NVP	Negative	Negative	Negative	Negative	Negative	Negative
Male	27	4 - TARV	#N/A	Negative	Negative	Negative	Sample Not Processed	Not Available	Not Available
Female	28	4 - TARV	1-NVP	Negative	Negative	Negative	Negative	Negative	Negative
Male	35	WHO Option A	1-NVP	Negative	Negative	Negative	Negative	Negative	Negative
Male	1	4 - TARV	Not Reported	Negative	Negative	Negative	Not Available	Negative	Negative
Male	29	4 - TARV	1-NVP	Negative	Negative	Negative	Negative	Negative	Negative
Male	28	4 - TARV	1-NVP	Negative	Negative	Negative	Not Available	Negative	Negative
Female	71	4 - TARV	1-NVP	Negative	Negative	Negative	Sample Not Processed	New Collecion (DBS rejected)	New Collecion (DBS rejected)
Male	30	4 - TARV	1-NVP	Negative	Negative	Negative	Negative	Negative	Negative
Female	1	4 - TARV	Not Reported	Negative	Negative	Negative	Not Available	Negative	Negative
Male	31	4 - TARV	1-NVP	Negative	Negative	Negative	Sample Not Processed	Negative	Negative
Female	34	4 - TARV	1-NVP	Negative	Negative	Negative	Sample Not Processed	Negative	Negative
Male	31	4 - TARV	1-NVP	Error	Negative	Negative	Sample Not Processed	New Collecion (DBS rejected)	New Collecion (DBS rejected)
Male	31	4 - TARV	1-NVP	Negative	Negative	Negative	Sample Not Processed	New Collecion (DBS rejected)	New Collecion (DBS rejected)
Female	33	4 - TARV	1-NVP	Negative	Negative	Negative	Sample Not Processed	Negative	Negative
Male	33	4 - TARV	1-NVP	Negative	Negative	Negative	Sample Not Processed	New Collecion (DBS rejected)	New Collecion (DBS rejected)
Female	32	4 - TARV	1-NVP	Negative	Negative	Negative	Sample Not Processed	Negative	Negative
Female	32	4 - TARV	1-NVP	Negative	Negative	Negative	Sample Not Processed	Negative	Negative
Male	35	4 - TARV	1-NVP	Negative	Negative	Negative	Sample Not Processed	Negative	Negative
Female	31	4 - TARV	1-NVP	Negative	Negative	Negative	Sample Not Processed	New Collecion (DBS rejected)	New Collecion (DBS rejected)
Female	51	4 - TARV	1-NVP	Negative	Negative	Negative	Not Available	New Collecion (DBS rejected)	New Collecion (DBS rejected)
Female	32	4 - TARV	Not Reported	Negative	New Collection (DBS Rejected)	Negative	Sample Not Processed	Negative	Negative
Female	31	4 - TARV	1-NVP	Negative	Negative	Negative	Sample Not Processed	New Collecion (DBS rejected)	New Collecion (DBS rejected)
Female	31	4 - TARV	1-NVP	Negative	Negative	Negative	Sample Not Processed	Negative	Negative
Female	36	4 - TARV	Not Reported	Negative	Negative	Negative	Sample Not Processed	Negative	Negative
Female	#N/A	4 - TARV	#N/A	Negative	Negative	Negative	Not Available	LFU	LFU
Male	93	4 - TARV	1-NVP	Negative	Negative	Negative	Not Available	Negative	Negative
Female	32	4 - TARV	1-NVP	Negative	Negative	Negative	Sample Not Processed	Negative	Negative
Female	26	4 - TARV	Not Reported	Negative	Negative	Negative	Sample Not Processed	Negative	Negative
Female	31	4 - TARV	1-NVP	Negative	Negative	Negative	Sample Not Processed	Negative	Negative
Male	31	4 - TARV	1-NVP	Positive	New Collection (DBS Rejected)	Positive	Sample Not Processed	Positive	Positive
Male	31	4 - TARV	1-NVP	Negative	Negative	Negative	Sample Not Processed	Negative	Negative
Male	43	4 - TARV	Not Reported	Negative	Negative	Negative	Sample Not Processed	Negative	Negative
Male	#N/A	4 - TARV	#N/A	Negative	Negative	Negative	Not Available	LFU	LFU
Female	34	4 - TARV	1-NVP	Negative	Negative	Negative	Sample Not Processed	Negative	Negative
Female	39	4 - TARV	1-NVP	Negative	Negative	Negative	Sample Not Processed	New Collecion (DBS rejected)	New Collecion (DBS rejected)
Male	32	4 - TARV	1-NVP	Negative	Negative	Negative	Sample Not Processed	New Collecion (DBS rejected)	New Collecion (DBS rejected)
Male	94	4 - TARV	1-NVP	Negative	Negative	Negative	Not Available	New Collecion (DBS rejected)	New Collecion (DBS rejected)
Male	30	4 - TARV	1-NVP	Negative	Negative	Negative	Sample Not Processed	New Collecion (DBS rejected)	New Collecion (DBS rejected)
Male	31	4 - TARV	1-NVP	Negative	New Collection (DBS Rejected)	Negative	Sample Not Processed	New Collecion (DBS rejected)	New Collecion (DBS rejected)
Female	31	4 - TARV	1-NVP	Negative	Negative	Negative	Sample Not Processed	New Collecion (DBS rejected)	New Collecion (DBS rejected)
Male	31	4 - TARV	1-NVP	Negative	Negative	Negative	Sample Not Processed	Negative	Negative
Male	62	4 - TARV	1-NVP	Negative	Negative	Negative	Not Available	Negative	Negative
Female	30	4 - TARV	1-NVP	Negative	Negative	Negative	Sample Not Processed	New Collecion (DBS rejected)	New Collecion (DBS rejected)
Male	34	4 - TARV	Not Reported	Negative	Negative	Negative	Sample Not Processed	Negative	Negative
Male	33	4 - TARV	Not Reported	Negative	Negative	Negative	Sample Not Processed	New Collecion (DBS rejected)	New Collecion (DBS rejected)
Male	1	4 - TARV	Not Reported	Error	Negative	Negative	Not Available	Negative	Negative
Male	32	4 - TARV	1-NVP	Negative	Negative	Negative	Sample Not Processed	New Collecion (DBS rejected)	New Collecion (DBS rejected)
Male	33	4 - TARV	1-NVP	Negative	Negative	Negative	Sample Not Processed	Negative	Negative
Male	31	4 - TARV	2-AZT	Negative	Negative	Negative	Sample Not Processed	New Collecion (DBS rejected)	New Collecion (DBS rejected)
Female	93	4 - TARV	Not Reported	Negative	Negative	Negative	Not Available	Negative	Negative
Female	32	4 - TARV	2-AZT	Negative	Negative	Negative	Sample Not Processed	New Collecion (DBS rejected)	New Collecion (DBS rejected)
Female	38	4 - TARV	1-NVP	Negative	New Collection (DBS Rejected)	Negative	Not Available	Negative	Negative
Male	94	4 - TARV	1-NVP	Negative	Negative	Negative	Not Available	Negative	Negative
Male	32	4 - TARV	1-NVP	Negative	Negative	Negative	Sample Not Processed	Negative	Negative
Male	30	4 - TARV	1-NVP	Negative	Negative	Negative	Sample Not Processed	Negative	Negative
Male	30	4 - TARV	1-NVP	Error	Negative	Negative	Sample Not Processed	Negative	Negative
Male	30	4 - TARV	1-NVP	Negative	New Collection (DBS Rejected)	Negative	Sample Not Processed	Negative	Negative
Female	32	4 - TARV	2-AZT	Negative	New Collection (DBS Rejected)	Negative	Sample Not Processed	Negative	Negative
Male	39	4 - TARV	1-NVP	Negative	Negative	Negative	Not Available	Negative	Negative
Female	32	4 - TARV	2-AZT	Negative	Negative	Negative	Sample Not Processed	Negative	Negative
Female	29	4 - TARV	2-AZT	Negative	Negative	Negative	Sample Not Processed	Negative	Negative
Female	31	4 - TARV	1-NVP	Negative	New Collection (DBS Rejected)	Negative	Sample Not Processed	New Collecion (DBS rejected)	New Collecion (DBS rejected)
Female	30	4 - TARV	Not Reported	Negative	Negative	Negative	Sample Not Processed	New Collecion (DBS rejected)	New Collecion (DBS rejected)
Female	29	4 - TARV	2-AZT	Negative	Negative	Negative	Sample Not Processed	New Collecion (DBS rejected)	New Collecion (DBS rejected)
Male	30	4 - TARV	2-AZT	Negative	Negative	Negative	Sample Not Processed	New Collecion (DBS rejected)	New Collecion (DBS rejected)
Female	64	4 - TARV	1-NVP	Negative	New Collection (DBS Rejected)	Negative	Not Available	Negative	Negative
Male	#N/A	4 - TARV	#N/A	Negative	New Collection (DBS Rejected)	Negative	Not Available	LFU	LFU
Male	32	4 - TARV	2-AZT	Negative	New Collection (DBS Rejected)	Negative	Sample Not Processed	Negative	Negative
Female	31	4 - TARV	1-NVP	Negative	Negative	Negative	Sample Not Processed	Negative	Negative
Male	34	4 - TARV	1-NVP	Negative	Negative	Negative	Negative	Negative	Negative
Female	31	4 - TARV	1-NVP	Negative	Negative	Negative	Negative	Negative	Negative
Male	31	4 - TARV	1-NVP	Negative	Negative	Negative	Negative	Negative	Negative
Female	31	4 - TARV	1-NVP	Negative	Negative	Negative	Negative	Negative	Negative
Male	31	4 - TARV	Not Reported	Negative	Negative	Negative	Negative	Negative	Negative
Male	68	4 - TARV	2-AZT	Negative	Negative	Negative	Not Available	Negative	Negative
Male	47	4 - TARV	1-NVP	Negative	Negative	Negative	Not Available	Negative	Negative
Male	#N/A	4 - TARV	#N/A	Negative	Negative	Negative	Not Available	LFU	LFU
Male	32	4 - TARV	1-NVP	Negative	Negative	Negative	Negative	Negative	Negative
Male	40	4 - TARV	2-AZT	Negative	Negative	Negative	Not Available	Negative	Negative
Female	33	4 - TARV	1-NVP	Negative	Negative	Negative	Negative	Negative	Negative
Female	33	4 - TARV	1-NVP	Negative	Negative	Negative	Negative	Negative	Negative
Female	51	4 - TARV	1-NVP	Negative	Negative	Negative	Negative	Negative	Negative
Female	31	4 - TARV	1-NVP	Negative	Negative	Negative	Not Available	Negative	Negative
Male	30	4 - TARV	1-NVP	Negative	Negative	Negative	Negative	Negative	Negative
Male	31	4 - TARV	1-NVP	Negative	Negative	Negative	Negative	Negative	Negative
Female	31	4 - TARV	1-NVP	Negative	Negative	Negative	Negative	Negative	Negative
Male	30	4 - TARV	1-NVP	Negative	Negative	Negative	Negative	Negative	Negative
Female	30	4 - TARV	1-NVP	Negative	Negative	Negative	Negative	Negative	Negative
Female	31	4 - TARV	1-NVP	Negative	Negative	Negative	Negative	Negative	Negative
Female	#N/A	4 - TARV	#N/A	Negative	Negative	Negative	Not Available	LFU	LFU
Male	#N/A	4 - TARV	#N/A	Negative	Negative	Negative	Not Available	LFU	LFU
Female	49	4 - TARV	1-NVP	Negative	Negative	Negative	Not Available	Negative	Negative
Female	131	4 - TARV	1-NVP	Negative	Negative	Negative	Negative	Negative	Negative
Female	61	4 - TARV	1-NVP	Positive	Positive	Positive	Positive	Positive	Positive
Male	31	4 - TARV	1-NVP	Negative	Negative	Negative	Not Available	Negative	Negative
Male	31	4 - TARV	1-NVP	Negative	Negative	Negative	Not Available	Negative	Negative
Male	39	4 - TARV	1-NVP	Negative	Negative	Negative	Not Available	Negative	Negative
Male	30	4 - TARV	1-NVP	Negative	Negative	Negative	Negative	Negative	Negative
Male	#N/A	4 - TARV	#N/A	Negative	Negative	Negative	Not Available	LFU	LFU
Male	#N/A	4 - TARV	#N/A	Negative	Negative	Negative	Not Available	LFU	LFU
Female	30	4 - TARV	1-NVP	Negative	Negative	Negative	Negative	Negative	Negative
Male	29	4 - TARV	1-NVP	Negative	Negative	Negative	Negative	Negative	Negative
Male	30	4 - TARV	1-NVP	Negative	Negative	Negative	Negative	Negative	Negative
Female	#N/A	4 - TARV	#N/A	Negative	Negative	Negative	Not Available	LFU	LFU
Female	#N/A	4 - TARV	#N/A	Negative	Negative	Negative	Not Available	LFU	LFU
Male	#N/A	4 - TARV	#N/A	Negative	Negative	Negative	Not Available	LFU	LFU
Female	30	4 - TARV	1-NVP	Negative	Negative	Negative	Negative	Negative	Negative
Female	#N/A	4 - TARV	#N/A	Negative	Negative	Negative	Not Available	LFU	LFU
Female	#N/A	4 - TARV	#N/A	Negative	Negative	Negative	Not Available	LFU	LFU
Male	#N/A	4 - TARV	1-NVP	Negative	Negative	Negative	Not Available	Positive	Positive
Male	31	4 - TARV	1-NVP	Negative	Negative	Negative	Error	Negative	Negative
Male	76	4 - TARV	1-NVP	Negative	Negative	Negative	Negative	Negative	Negative
Female	30	4 - TARV	1-NVP	Negative	Negative	Negative	Negative	Negative	Negative
Male	30	4 - TARV	1-NVP	Negative	Negative	Negative	Negative	Negative	Negative
Female	30	4 - TARV	1-NVP	Negative	Negative	Negative	Negative	Negative	Negative
Male	30	4 - TARV	1-NVP	Negative	Negative	Negative	Negative	New Collecion (DBS rejected)	Negative
Female	30	4 - TARV	1-NVP	Negative	Negative	Negative	Not Available	Negative	Negative
Male	29	4 - TARV	1-NVP	Negative	Negative	Negative	Negative	Negative	Negative
Male	41	4 - TARV	1-NVP	Negative	Negative	Negative	Negative	Negative	Negative
Female	30	4 - TARV	1-NVP	Negative	Negative	Negative	Negative	Negative	Negative
Female	33	4 - TARV	1-NVP	Negative	Negative	Negative	Positive	Positive	Positive
Female	30	4 - TARV	1-NVP	Negative	Negative	Negative	Negative	New Collecion (DBS rejected)	Negative
Male	30	4 - TARV	1-NVP	Negative	Negative	Negative	Negative	Negative	Negative
Female	30	4 - TARV	1-NVP	Negative	Negative	Negative	Negative	New Collecion (DBS rejected)	Negative
Female	29	4 - TARV	1-NVP	Negative	Negative	Negative	Not Available	Negative	Negative
Male	30	4 - TARV	1-NVP	Negative	Negative	Negative	Negative	Negative	Negative
Female	30	4 - TARV	1-NVP	Negative	Negative	Negative	Negative	New Collecion (DBS rejected)	Negative
Male	30	4 - TARV	1-NVP	Negative	Negative	Negative	Negative	Not Reported	Negative
Male	30	4 - TARV	1-NVP	Error	Negative	Negative	Negative	Negative	Negative
Female	30	4 - TARV	1-NVP	Negative	Negative	Negative	Not Available	Negative	Negative
Female	30	4 - TARV	1-NVP	Negative	Negative	Negative	Negative	Negative	Negative
Female	31	4 - TARV	1-NVP	Negative	Negative	Negative	Negative	Negative	Negative
Female	31	4 - TARV	1-NVP	Negative	Negative	Negative	Negative	Negative	Negative
Female	31	4 - TARV	1-NVP	Negative	Negative	Negative	Negative	Negative	Negative
Female	109	4 - TARV	1-NVP	Negative	Negative	Negative	Not Available	Not Reported	Not Reported
Female	31	4 - TARV	1-NVP	Negative	Negative	Negative	Negative	Negative	Negative
Female	32	4 - TARV	1-NVP	Negative	Negative	Negative	Error	Negative	Negative
Male	33	4 - TARV	1-NVP	Negative	Negative	Negative	Negative	Negative	Negative
Female	31	4 - TARV	1-NVP	Negative	Negative	Negative	Negative	Negative	Negative
Male	32	4 - TARV	1-NVP	Negative	Negative	Negative	Negative	Negative	Negative
Male	32	4 - TARV	1-NVP	Negative	Negative	Negative	Error	Negative	Negative
Female	31	4 - TARV	1-NVP	Negative	Negative	Negative	Negative	Negative	Negative
Male	31	Not Reported	1-NVP	Negative	Negative	Negative	Negative	Negative	Negative
Male	31	4 - TARV	1-NVP	Negative	Negative	Negative	Negative	Negative	Negative
Male	32	4 - TARV	1-NVP	Negative	Negative	Negative	Negative	Negative	Negative
Female	31	4 - TARV	1-NVP	Negative	Negative	Negative	Negative	New Collecion (DBS rejected)	Negative
Female	#N/A	4 - TARV	#N/A	Negative	Negative	Negative	Not Available	LFU	LFU
Male	32	4 - TARV	1-NVP	Negative	Negative	Negative	Negative	Negative	Negative
Female	94	4 - TARV	1-NVP	Negative	Negative	Negative	Not Available	Not Reported	Not Reported
Female	61	4 - TARV	1-NVP	Negative	Negative	Negative	Not Available	Negative	Negative
Female	31	4 - TARV	1-NVP	Negative	Negative	Negative	Negative	Negative	Negative
Female	31	4 - TARV	1-NVP	Negative	Negative	Negative	Negative	Negative	Negative
Female	31	4 - TARV	1-NVP	Negative	Negative	Negative	Negative	Negative	Negative
Female	40	4 - TARV	1-NVP	Negative	Negative	Negative	Negative	Negative	Negative
Female	33	4 - TARV	1-NVP	Negative	Negative	Negative	Not Available	Negative	Negative
Female	32	4 - TARV	Not Reported	Negative	Negative	Negative	Negative	Not Reported	Negative
Male	32	4 - TARV	1-NVP	Negative	Negative	Negative	Negative	Negative	Negative
Female	#N/A	Not Reported	#N/A	Negative	Negative	Negative	Not Available	LFU	LFU
Female	34	4 - TARV	1-NVP	Negative	Negative	Negative	Negative	New Collecion (DBS rejected)	Negative
Female	31	4 - TARV	1-NVP	Negative	Negative	Negative	Not Available	New Collecion (DBS rejected)	New Collecion (DBS rejected)
Female	30	4 - TARV	1-NVP	Negative	Negative	Negative	Negative	Negative	Negative
Male	29	4 - TARV	1-NVP	Negative	Negative	Negative	Negative	Negative	Negative
Female	27	4 - TARV	1-NVP	Negative	Negative	Negative	Negative	New Collecion (DBS rejected)	Negative
Male	32	4 - TARV	1-NVP	Negative	Negative	Negative	Negative	Negative	Negative
Female	32	4 - TARV	1-NVP	Negative	Negative	Negative	Negative	Negative	Negative
Female	30	4 - TARV	1-NVP	Negative	Negative	Negative	Negative	Negative	Negative
Female	30	4 - TARV	1-NVP	Negative	Negative	Negative	Negative	Negative	Negative
Female	30	4 - TARV	Not Reported	Negative	Negative	Negative	Negative	Negative	Negative
Male	32	4 - TARV	1-NVP	Negative	Negative	Negative	Negative	New Collecion (DBS rejected)	Negative
Female	32	4 - TARV	Not Reported	Negative	Negative	Negative	Negative	Negative	Negative
Male	30	4 - TARV	1-NVP	Negative	Negative	Negative	Negative	Negative	Negative
Female	30	4 - TARV	1-NVP	Negative	Negative	Negative	Negative	Negative	Negative
Male	30	4 - TARV	1-NVP	Negative	Negative	Negative	Negative	Negative	Negative
Male	#N/A	4 - TARV	#N/A	Negative	Negative	Negative	Not Available	LFU	LFU
Male	#N/A	4 - TARV	#N/A	Negative	Negative	Negative	Not Available	LFU	LFU
Male	36	4 - TARV	1-NVP	Negative	Negative	Negative	Negative	Negative	Negative
Female	30	4 - TARV	1-NVP	Negative	Negative	Negative	Negative	Negative	Negative
Male	33	4 - TARV	1-NVP	Negative	Negative	Negative	Negative	Negative	Negative
Male	31	4 - TARV	1-NVP	Negative	Negative	Negative	Negative	Negative	Negative
Male	33	4 - TARV	1-NVP	Negative	Negative	Negative	Negative	Negative	Negative
Male	32	4 - TARV	1-NVP	Negative	Negative	Negative	Negative	Negative	Negative
Female	31	4 - TARV	1-NVP	Negative	Negative	Negative	Negative	Negative	Negative
Male	32	4 - TARV	1-NVP	Negative	Negative	Negative	Negative	Negative	Negative
Female	31	4 - TARV	1-NVP	Negative	Negative	Negative	Negative	Negative	Negative
Male	#N/A	4 - TARV	#N/A	Negative	Negative	Negative	Not Available	LFU	LFU
Female	31	4 - TARV	1-NVP	Negative	Negative	Negative	Negative	Negative	Negative
Male	31	4 - TARV	1-NVP	Negative	Negative	Negative	Negative	Negative	Negative
Female	#N/A	Not Reported	#N/A	Negative	Negative	Negative	Not Available	LFU	LFU
Female	31	4 - TARV	1-NVP	Negative	Negative	Negative	Negative	Negative	Negative
Female	31	4 - TARV	1-NVP	Negative	Negative	Negative	Negative	Negative	Negative
Female	31	4 - TARV	1-NVP	Negative	Negative	Negative	Negative	Negative	Negative
Female	33	Not Reported	#N/A	Negative	Negative	Negative	Error	Not Available	Not Available
Male	32	Not Reported	#N/A	Negative	Negative	Negative	Negative	Not Available	Negative
Male	#N/A	Not Reported	#N/A	Error	Negative	Negative	Not Available	LFU	LFU
Male	#N/A	Not Reported	#N/A	Negative	Negative	Negative	Not Available	LFU	LFU
Male	30	Not Reported	#N/A	Error	Negative	Negative	Negative	Not Available	Negative
Male	#N/A	4 - TARV	#N/A	Negative	Negative	Negative	Not Available	LFU	LFU
Male	31	4 - TARV	1-NVP	Negative	Negative	Negative	Negative	Negative	Negative
Female	33	4 - TARV	1-NVP	Negative	Negative	Negative	Negative	New Collecion (DBS rejected)	Negative
Male	34	4 - TARV	1-NVP	Negative	Negative	Negative	Negative	Negative	Negative
Female	34	4 - TARV	1-NVP	Negative	Negative	Negative	Negative	Negative	Negative
Male	31	4 - TARV	1-NVP	Negative	Negative	Negative	Negative	Negative	Negative
Male	31	0-None	1-NVP	Positive	Positive	Positive	Positive	Positive	Positive
Male	33	4 - TARV	1-NVP	Negative	Negative	Negative	Negative	Negative	Negative
Male	34	4 - TARV	1-NVP	Negative	Negative	Negative	Negative	Negative	Negative
Female	101	4 - TARV	1-NVP	Negative	Negative	Negative	Negative	Negative	Negative
Male	32	4 - TARV	1-NVP	Error	Negative	Negative	Negative	Negative	Negative
Female	33	4 - TARV	1-NVP	Negative	Not Available	Negative	Negative	Negative	Negative
Male	#N/A	Not Reported	#N/A	Negative	Negative	Negative	Not Available	LFU	LFU
Female	#N/A	Not Reported	#N/A	Negative	Negative	Negative	Not Available	LFU	LFU
Female	31	4 - TARV	1-NVP	Negative	Negative	Negative	Negative	Negative	Negative
Female	39	4 - TARV	1-NVP	Negative	Negative	Negative	Negative	Negative	Negative
Female	#N/A	Not Reported	#N/A	Negative	Negative	Negative	Not Available	LFU	LFU
Male	58	Not Reported	1-NVP	Negative	Negative	Negative	Negative	Negative	Negative
Female	31	4 - TARV	1-NVP	Negative	Negative	Negative	Negative	Negative	Negative
Male	#N/A	Not Reported	#N/A	Negative	Negative	Negative	Not Available	LFU	LFU
Male	31	4 - TARV	1-NVP	Negative	Negative	Negative	Negative	Negative	Negative
Not Reported	#N/A	Not Reported	#N/A	Negative	Negative	Negative	Not Available	LFU	LFU
Female	33	4 - TARV	1-NVP	Negative	Negative	Negative	Negative	Negative	Negative
Male	32	4 - TARV	1-NVP	Negative	Negative	Negative	Not Available	Negative	Negative
Male	31	4 - TARV	1-NVP	Negative	Negative	Negative	Negative	Negative	Negative
Male	31	4 - TARV	1-NVP	Negative	Negative	Negative	Negative	Negative	Negative
Female	92	4 - TARV	1-NVP	Negative	Negative	Negative	Negative	Negative	Negative
Female	31	4 - TARV	1-NVP	Negative	Negative	Negative	Positive	Positive	Positive
Male	#N/A	4 - TARV	#N/A	Negative	Negative	Negative	Not Available	LFU	LFU
Male	#N/A	4 - TARV	#N/A	Negative	Negative	Negative	Not Available	LFU	LFU
Female	63	4 - TARV	1-NVP	Negative	Negative	Negative	Not Available	Negative	Negative
Male	31	4 - TARV	1-NVP	Negative	Negative	Negative	Not Available	Negative	Negative
Female	32	4 - TARV	1-NVP	Error	Negative	Negative	Negative	Negative	Negative
Male	32	4 - TARV	1-NVP	Error	Negative	Negative	Negative	Negative	Negative
Female	31	4 - TARV	1-NVP	Negative	Negative	Negative	Negative	Negative	Negative
Male	31	4 - TARV	1-NVP	Negative	Negative	Negative	Negative	Negative	Negative
Female	97	4 - TARV	1-NVP	Error	Negative	Negative	Negative	Negative	Negative
Female	#N/A	4 - TARV	#N/A	Negative	Negative	Negative	Not Available	LFU	LFU
Male	34	4 - TARV	1-NVP	Error	Negative	Negative	Positive	Positive	Positive
Female	123	4 - TARV	1-NVP	Negative	Negative	Negative	Negative	Negative	Negative
Male	32	4 - TARV	1-NVP	Error	Negative	Negative	Negative	Negative	Negative
Male	29	4 - TARV	1-NVP	Negative	Negative	Negative	Negative	Negative	Negative
Female	#N/A	Not Reported	#N/A	Negative	Negative	Negative	Not Available	LFU	LFU
Female	29	4 - TARV	1-NVP	Negative	Negative	Negative	Negative	Negative	Negative
Female	55	4 - TARV	1-NVP	Negative	Negative	Negative	Negative	Negative	Negative
Male	#N/A	4 - TARV	#N/A	Negative	Negative	Negative	Not Available	LFU	LFU
Female	#N/A	4 - TARV	#N/A	Negative	Negative	Negative	Not Available	LFU	LFU
Male	#N/A	4 - TARV	#N/A	Negative	Negative	Negative	Not Available	LFU	LFU
Male	30	4 - TARV	Not Reported	Negative	Negative	Negative	Negative	Negative	Negative
Female	26	4 - TARV	1-NVP	Negative	Negative	Negative	Negative	Negative	Negative
Male	29	4 - TARV	1-NVP	Negative	Negative	Negative	Negative	Negative	Negative
Male	#N/A	Not Reported	#N/A	Negative	Negative	Negative	Not Available	LFU	LFU
Female	29	4 - TARV	1-NVP	Error	Negative	Negative	Negative	Negative	Negative
Male	#N/A	Not Reported	#N/A	Negative	Negative	Negative	Not Available	LFU	LFU
Male	29	4 - TARV	1-NVP	Negative	Negative	Negative	Negative	Negative	Negative
Male	29	4 - TARV	1-NVP	Negative	Negative	Negative	Negative	Negative	Negative
Male	29	4 - TARV	1-NVP	Negative	Negative	Negative	Negative	Negative	Negative
Female	29	0-None	1-NVP	Positive	New Collection (DBS Rejected)	Positive	Negative	Negative	Negative
Male	29	4 - TARV	1-NVP	Error	Negative	Negative	Negative	Negative	Negative
Female	#N/A	4 - TARV	#N/A	Error	Negative	Negative	Not Available	LFU	LFU
Male	31	4 - TARV	1-NVP	Error	Negative	Negative	Negative	Negative	Negative
Female	31	4 - TARV	1-NVP	Error	Negative	Negative	Negative	Negative	Negative
Female	30	4 - TARV	1-NVP	Error	Negative	Negative	Negative	Negative	Negative
Male	29	4 - TARV	1-NVP	Negative	Negative	Negative	Negative	Negative	Negative
Female	#N/A	Not Reported	#N/A	Negative	Negative	Negative	Not Available	LFU	LFU
Female	#N/A	Not Reported	#N/A	Negative	Negative	Negative	Not Available	LFU	LFU
Male	44	4 - TARV	1-NVP	Negative	Negative	Negative	Negative	Negative	Negative
Female	29	4 - TARV	1-NVP	Negative	Negative	Negative	Negative	Negative	Negative
Male	29	4 - TARV	1-NVP	Error	Negative	Negative	Positive	Positive	Positive
Female	#N/A	Not Reported	#N/A	Negative	Negative	Negative	Not Available	LFU	LFU
Female	#N/A	4 - TARV	#N/A	Negative	Negative	Negative	Not Available	LFU	LFU
Female	32	4 - TARV	1-NVP	Negative	Negative	Negative	Negative	Negative	Negative
Female	29	4 - TARV	1-NVP	Error	Negative	Negative	Negative	Negative	Negative
Female	32	4 - TARV	1-NVP	Negative	Negative	Negative	Negative	Negative	Negative
Male	32	4 - TARV	1-NVP	Negative	Not Available	Negative	Negative	Negative	Negative
Male	31	4 - TARV	1-NVP	Negative	Negative	Negative	Negative	Negative	Negative
Female	31	4 - TARV	1-NVP	Negative	Negative	Negative	Negative	Negative	Negative
Female	#N/A	Not Reported	#N/A	Negative	Negative	Negative	Not Available	LFU	LFU
Female	32	4 - TARV	1-NVP	Negative	Negative	Negative	Not Available	Negative	Negative
Male	32	4 - TARV	1-NVP	Negative	Negative	Negative	Negative	Negative	Negative
Male	32	4 - TARV	1-NVP	Negative	Negative	Negative	Negative	Negative	Negative
Female	#N/A	Not Reported	#N/A	Negative	Negative	Negative	Not Available	LFU	LFU
Female	31	4 - TARV	1-NVP	Negative	Negative	Negative	Negative	Negative	Negative
Male	30	4 - TARV	1-NVP	Negative	Negative	Negative	Negative	Negative	Negative
Male	30	4 - TARV	1-NVP	Negative	Negative	Negative	Not Available	Negative	Negative
Female	32	4 - TARV	1-NVP	Negative	Not Available	Negative	Negative	Negative	Negative
Male	#N/A	Not Reported	#N/A	Negative	Negative	Negative	Not Available	LFU	LFU
Male	31	4 - TARV	1-NVP	Negative	Negative	Negative	Negative	Negative	Negative
Male	31	4 - TARV	1-NVP	Negative	Negative	Negative	Negative	Negative	Negative
Female	31	4 - TARV	1-NVP	Negative	Negative	Negative	Negative	Negative	Negative
Male	#N/A	4 - TARV	#N/A	Negative	Negative	Negative	Not Available	LFU	LFU
Female	33	4 - TARV	Not Reported	Negative	Negative	Negative	Negative	Negative	Negative
Male	32	4 - TARV	1-NVP	Negative	Negative	Negative	Negative	Negative	Negative
Male	31	4 - TARV	Not Reported	Negative	Negative	Negative	Negative	Negative	Negative
Male	33	Not Reported	Not Reported	Negative	Negative	Negative	Negative	Negative	Negative
Male	31	Not Reported	Not Reported	Negative	Negative	Negative	Negative	Negative	Negative
Female	31	Not Reported	Not Reported	Positive	Positive	Positive	Positive	Positive	Positive
Male	#N/A	Not Reported	#N/A	Negative	Negative	Negative	Not Available	LFU	LFU
Female	31	Not Reported	Not Reported	Negative	Negative	Negative	Negative	Negative	Negative
Female	#N/A	4 - TARV	#N/A	Negative	Negative	Negative	Not Available	LFU	LFU
Not Reported	#N/A	4 - TARV	#N/A	Negative	Negative	Negative	Not Available	LFU	LFU
Male	#N/A	4 - TARV	#N/A	Negative	Negative	Negative	Not Available	LFU	LFU
Female	33	4 - TARV	1-NVP	Negative	Negative	Negative	Negative	Negative	Negative
Male	31	4 - TARV	1-NVP	Negative	Negative	Negative	Negative	Negative	Negative
Female	30	4 - TARV	1-NVP	Negative	Negative	Negative	Negative	Negative	Negative
Male	#N/A	Not Reported	#N/A	Negative	Negative	Negative	Not Available	LFU	LFU
Male	31	Not Reported	Not Reported	Negative	Negative	Negative	Negative	Negative	Negative
Male	31	4 - TARV	1-NVP	Negative	Negative	Negative	Negative	Negative	Negative
Female	34	4 - TARV	1-NVP	Negative	Negative	Negative	Negative	Negative	Negative
Female	37	4 - TARV	1-NVP	Negative	Negative	Negative	Negative	Negative	Negative
Male	33	4 - TARV	1-NVP	Negative	Negative	Negative	Negative	Negative	Negative
Male	32	4 - TARV	1-NVP	Negative	Negative	Negative	Negative	Negative	Negative
Female	31	4 - TARV	1-NVP	Negative	Negative	Negative	Negative	Negative	Negative
Male	30	4 - TARV	1-NVP	Negative	Negative	Negative	Negative	Negative	Negative
Female	#N/A	Not Reported	#N/A	Negative	Negative	Negative	Not Available	LFU	LFU
Female	31	4 - TARV	1-NVP	Negative	Negative	Negative	Negative	Negative	Negative
Female	33	4 - TARV	1-NVP	Negative	Negative	Negative	Negative	Negative	Negative
Male	#N/A	4 - TARV	#N/A	Negative	Negative	Negative	Not Available	LFU	LFU
Male	#N/A	4 - TARV	#N/A	Negative	Negative	Negative	Not Available	LFU	LFU
Male	31	4 - TARV	1-NVP	Negative	Negative	Negative	Negative	Negative	Negative
Male	31	4 - TARV	1-NVP	Negative	Negative	Negative	Negative	Negative	Negative
Male	31	4 - TARV	1-NVP	Negative	Negative	Negative	Negative	Negative	Negative
Female	31	4 - TARV	1-NVP	Negative	Negative	Negative	Negative	Negative	Negative
Male	31	4 - TARV	1-NVP	Negative	Negative	Negative	Negative	Negative	Negative
Male	#N/A	4 - TARV	#N/A	Negative	Negative	Negative	Not Available	LFU	LFU
Female	34	4 - TARV	1-NVP	Negative	Negative	Negative	Negative	Negative	Negative
Male	31	4 - TARV	1-NVP	Negative	Negative	Negative	Negative	Negative	Negative
Male	30	Not Reported	Not Reported	Negative	Negative	Negative	Negative	Negative	Negative
Female	30	4 - TARV	1-NVP	Negative	Negative	Negative	Negative	Negative	Negative
Female	31	4 - TARV	1-NVP	Negative	Negative	Negative	Negative	Negative	Negative
Female	#N/A	4 - TARV	#N/A	Negative	Negative	Negative	Not Available	LFU	LFU
Male	30	4 - TARV	1-NVP	Negative	Negative	Negative	Negative	Negative	Negative
Female	30	4 - TARV	#N/A	Negative	Negative	Negative	Negative	Not Available	Negative
Female	30	Not Reported	Not Reported	Positive	Positive	Positive	Positive	Positive	Positive
Male	30	Not Reported	Not Reported	Negative	Negative	Negative	Negative	Negative	Negative
Female	30	4 - TARV	Not Reported	Negative	Negative	Negative	Negative	Negative	Negative
Female	#N/A	4 - TARV	#N/A	Negative	Negative	Negative	Not Available	LFU	LFU
Female	#N/A	4 - TARV	#N/A	Negative	Negative	Negative	Not Available	LFU	LFU
Female	31	4 - TARV	1-NVP	Negative	Negative	Negative	Negative	Negative	Negative
Male	30	Not Reported	Not Reported	Negative	Negative	Negative	Negative	Negative	Negative
Female	61	4 - TARV	1-NVP	Negative	Negative	Negative	Negative	Negative	Negative
Female	#N/A	Not Reported	#N/A	Positive	Positive	Positive	Not Available	LFU	LFU
Female	31	4 - TARV	1-NVP	Negative	Negative	Negative	Negative	Negative	Negative
Female	#N/A	4 - TARV	#N/A	Negative	Negative	Negative	Not Available	LFU	LFU
Male	32	4 - TARV	1-NVP	Negative	Negative	Negative	Negative	Negative	Negative
Male	32	4 - TARV	1-NVP	Negative	Negative	Negative	Negative	Negative	Negative
Female	#N/A	4 - TARV	#N/A	Negative	Negative	Negative	Not Available	LFU	LFU
Male	#N/A	4 - TARV	#N/A	Negative	Negative	Negative	Not Available	LFU	LFU
Female	#N/A	4 - TARV	#N/A	Negative	Negative	Negative	Not Available	LFU	LFU
Female	31	4 - TARV	1-NVP	Negative	Negative	Negative	Negative	Negative	Negative
Not Reported	32	4 - TARV	Not Reported	Negative	Negative	Negative	Negative	Negative	Negative
Male	31	Not Reported	Not Reported	Negative	Negative	Negative	Negative	Negative	Negative
Male	31	Not Reported	Not Reported	Negative	Negative	Negative	Negative	Negative	Negative
Male	#N/A	4 - TARV	#N/A	Negative	Negative	Negative	Not Available	LFU	LFU
Female	31	4 - TARV	1-NVP	Negative	Negative	Negative	Negative	Negative	Negative
Male	#N/A	4 - TARV	#N/A	Negative	Negative	Negative	Not Available	LFU	LFU
Male	33	4 - TARV	1-NVP	Negative	Negative	Negative	Negative	Negative	Negative
Female	31	4 - TARV	1-NVP	Negative	Negative	Negative	Negative	Negative	Negative
Female	#N/A	Not Reported	#N/A	Negative	Negative	Negative	Not Available	LFU	LFU
Male	31	4 - TARV	1-NVP	Negative	Negative	Negative	Negative	Negative	Negative
Female	#N/A	Not Reported	#N/A	Negative	Negative	Negative	Not Available	LFU	LFU
Female	32	4 - TARV	1-NVP	Negative	Negative	Negative	Negative	Negative	Negative
Female	#N/A	4 - TARV	#N/A	Negative	Negative	Negative	Not Available	LFU	LFU
Male	31	4 - TARV	1-NVP	Negative	Negative	Negative	Negative	Negative	Negative
Male	#N/A	4 - TARV	#N/A	Negative	Negative	Negative	Not Available	LFU	LFU
Male	31	4 - TARV	1-NVP	Error	Negative	Negative	Negative	Negative	Negative
Male	#N/A	4 - TARV	#N/A	Negative	Negative	Negative	Not Available	LFU	LFU
Male	30	4 - TARV	1-NVP	Negative	Negative	Negative	Negative	Negative	Negative
Female	36	4 - TARV	1-NVP	Negative	Negative	Negative	Negative	Negative	Negative
Female	#N/A	4 - TARV	#N/A	Negative	Negative	Negative	Not Available	LFU	LFU
Male	30	4 - TARV	1-NVP	Negative	Negative	Negative	Negative	Negative	Negative
Male	30	4 - TARV	1-NVP	Negative	Negative	Negative	Negative	Negative	Negative
Female	30	4 - TARV	1-NVP	Negative	Negative	Negative	Negative	Negative	Negative
Female	30	4 - TARV	1-NVP	Negative	Negative	Negative	Negative	Negative	Negative
Male	30	4 - TARV	1-NVP	Negative	Negative	Negative	Negative	Negative	Negative
Male	30	4 - TARV	1-NVP	Negative	Negative	Negative	Negative	Negative	Negative
Male	29	4 - TARV	1-NVP	Negative	Negative	Negative	Negative	Negative	Negative
Female	#N/A	4 - TARV	#N/A	Negative	Negative	Negative	Not Available	LFU	LFU
Female	#N/A	4 - TARV	#N/A	Negative	Negative	Negative	Not Available	LFU	LFU
Not Reported	#N/A	4 - TARV	#N/A	Negative	Negative	Negative	Not Available	LFU	LFU
Female	#N/A	4 - TARV	#N/A	Negative	Negative	Negative	Not Available	LFU	LFU
Female	32	4 - TARV	1-NVP	Negative	Negative	Negative	Negative	Negative	Negative
Male	31	4 - TARV	Not Reported	Negative	Negative	Negative	Not Reported	Negative	Negative
Female	31	4 - TARV	1-NVP	Negative	Negative	Negative	Negative	Negative	Negative
Female	30	4 - TARV	1-NVP	Negative	Negative	Negative	Negative	Negative	Negative
Female	#N/A	4 - TARV	#N/A	Negative	Negative	Negative	Not Available	LFU	LFU
Male	32	4 - TARV	1-NVP	Negative	Negative	Negative	Error	Negative	Negative
Female	#N/A	4 - TARV	#N/A	Negative	Negative	Negative	Not Available	LFU	LFU
Female	32	4 - TARV	1-NVP	Negative	Negative	Negative	Negative	Negative	Negative
Not Reported	30	4 - TARV	1-NVP	Negative	Not Available	Negative	Sample Not Processed	Negative	Negative
Male	30	4 - TARV	1-NVP	Negative	Negative	Negative	Negative	Negative	Negative
Not Reported	29	4 - TARV	1-NVP	Negative	Negative	Negative	Error	New Collecion (DBS rejected)	New Collecion (DBS rejected)
Female	#N/A	4 - TARV	#N/A	Error	Negative	Negative	Not Available	LFU	LFU
Male	35	4 - TARV	1-NVP	Error	Negative	Negative	Negative	Negative	Negative
Male	35	4 - TARV	1-NVP	Error	Negative	Negative	Negative	Negative	Negative
Female	33	4 - TARV	1-NVP	Negative	Negative	Negative	Negative	Negative	Negative
Female	35	4 - TARV	1-NVP	Error	Negative	Negative	Negative	Negative	Negative
Male	31	4 - TARV	1-NVP	Negative	Negative	Negative	Negative	Negative	Negative
Male	63	4 - TARV	1-NVP	Negative	Negative	Negative	Negative	Negative	Negative
Female	#N/A	4 - TARV	#N/A	Negative	Negative	Negative	Not Available	LFU	LFU
Female	#N/A	4 - TARV	#N/A	Negative	Negative	Negative	Not Available	LFU	LFU
Female	#N/A	4 - TARV	#N/A	Negative	Negative	Negative	Not Available	LFU	LFU
Male	62	4 - TARV	1-NVP	Negative	Negative	Negative	Negative	Negative	Negative
Male	#N/A	4 - TARV	#N/A	Negative	Negative	Negative	Not Available	LFU	LFU
Male	#N/A	4 - TARV	#N/A	Negative	Negative	Negative	Not Available	LFU	LFU
Female	35	4 - TARV	1-NVP	Negative	Negative	Negative	Negative	Negative	Negative
Male	34	4 - TARV	1-NVP	Negative	Negative	Negative	Negative	Negative	Negative
Female	#N/A	Not Reported	#N/A	Negative	New Collection (DBS Rejected)	Negative	Not Available	LFU	LFU
Male	31	4 - TARV	1-NVP	Negative	Negative	Negative	Negative	Negative	Negative
Female	31	4 - TARV	1-NVP	Negative	Negative	Negative	Negative	Negative	Negative
Male	33	4 - TARV	1-NVP	Error	Negative	Negative	Negative	Negative	Negative
Female	31	4 - TARV	1-NVP	Negative	Not Available	Negative	Negative	Negative	Negative
Female	32	4 - TARV	1-NVP	Error	Negative	Negative	Negative	Negative	Negative
Female	32	4 - TARV	1-NVP	Negative	Negative	Negative	Negative	Negative	Negative
Male	32	4 - TARV	1-NVP	Negative	Negative	Negative	Error	Negative	Negative
Female	33	4 - TARV	1-NVP	Negative	Not Available	Negative	Negative	Negative	Negative
Female	45	4 - TARV	1-NVP	Error	Negative	Negative	Negative	Negative	Negative
Male	32	4 - TARV	1-NVP	Negative	Negative	Negative	Negative	Negative	Negative
Female	39	4 - TARV	1-NVP	Negative	Negative	Negative	Negative	New Collecion (DBS rejected)	Negative
Female	31	4 - TARV	1-NVP	Error	Negative	Negative	Negative	Negative	Negative
Female	#N/A	4 - TARV	#N/A	Negative	Negative	Negative	Not Available	LFU	LFU
Female	31	4 - TARV	1-NVP	Error	Negative	Negative	Negative	Negative	Negative
Female	32	4 - TARV	1-NVP	Negative	Negative	Negative	Negative	Negative	Negative
Female	32	4 - TARV	1-NVP	Negative	Negative	Negative	Negative	Negative	Negative
Male	#N/A	#N/A	#N/A	Error	Not Available	Invalid	Not Available	LFU	LFU
Female	32	4 - TARV	1-NVP	Negative	New Collection (DBS Rejected)	Negative	Negative	Negative	Negative
Male	32	4 - TARV	1-NVP	Error	New Collection (DBS Rejected)	Invalid	Negative	Negative	Negative
Female	32	4 - TARV	1-NVP	Error	New Collection (DBS Rejected)	Invalid	Negative	Negative	Negative
Female	39	4 - TARV	1-NVP	Error	New Collection (DBS Rejected)	Invalid	Negative	Negative	Negative
Female	38	4 - TARV	1-NVP	Negative	Negative	Negative	Error	Negative	Negative
Female	#N/A	4 - TARV	#N/A	Negative	New Collection (DBS Rejected)	Negative	Not Available	LFU	LFU
Female	27	4 - TARV	1-NVP	Error	New Collection (DBS Rejected)	Invalid	Negative	Negative	Negative
Female	42	4 - TARV	1-NVP	Negative	New Collection (DBS Rejected)	Negative	Negative	Negative	Negative
Female	30	4 - TARV	1-NVP	Negative	Negative	Negative	Negative	Negative	Negative
Male	28	4 - TARV	1-NVP	Negative	Negative	Negative	Negative	Negative	Negative
Male	28	4 - TARV	1-NVP	Negative	Negative	Negative	Error	Negative	Negative
Male	36	4 - TARV	1-NVP	Negative	New Collection (DBS Rejected)	Negative	Negative	Negative	Negative
Male	32	4 - TARV	1-NVP	Negative	Not Available	Negative	Error	Negative	Negative
Male	28	4 - TARV	1-NVP	Negative	New Collection (DBS Rejected)	Negative	Negative	Negative	Negative
Male	29	4 - TARV	1-NVP	Error	New Collection (DBS Rejected)	Invalid	Negative	Negative	Negative
Male	28	4 - TARV	1-NVP	Error	New Collection (DBS Rejected)	Invalid	Negative	Negative	Negative
Male	28	4 - TARV	1-NVP	Negative	New Collection (DBS Rejected)	Negative	Negative	Negative	Negative
Male	28	4 - TARV	1-NVP	Negative	New Collection (DBS Rejected)	Negative	Error	Negative	Negative
Male	31	4 - TARV	1-NVP	Negative	New Collection (DBS Rejected)	Negative	Error	Negative	Negative
Male	31	4 - TARV	1-NVP	Negative	New Collection (DBS Rejected)	Negative	Negative	Negative	Negative
Female	29	4 - TARV	1-NVP	Negative	New Collection (DBS Rejected)	Negative	Negative	Negative	Negative
Female	28	4 - TARV	1-NVP	Negative	New Collection (DBS Rejected)	Negative	Negative	Negative	Negative
Female	29	4 - TARV	1-NVP	Negative	Negative	Negative	Error	Negative	Negative
Female	57	4 - TARV	2-AZT	Negative	New Collection (DBS Rejected)	Negative	Negative	Negative	Negative
Female	#N/A	Not Reported	#N/A	Negative	Negative	Negative	Not Available	LFU	LFU
Male	33	Not Reported	#N/A	Negative	New Collection (DBS Rejected)	Negative	Negative	Not Available	Negative
Male	#N/A	Not Reported	#N/A	Negative	Negative	Negative	Not Available	LFU	LFU
Female	#N/A	Not Reported	#N/A	Error	Negative	Negative	Not Available	LFU	LFU
Male	#N/A	Not Reported	#N/A	Negative	Negative	Negative	Not Available	LFU	LFU
Male	32	4 - TARV	1-NVP	Negative	Negative	Negative	Negative	Negative	Negative
Female	32	4 - TARV	1-NVP	Negative	New Collection (DBS Rejected)	Negative	Negative	New Collecion (DBS rejected)	Negative
Female	31	4 - TARV	1-NVP	Negative	Negative	Negative	Negative	New Collecion (DBS rejected)	Negative
Male	#N/A	Not Reported	#N/A	Negative	New Collection (DBS Rejected)	Negative	Not Available	LFU	LFU
Male	#N/A	Not Reported	#N/A	Negative	Negative	Negative	Not Available	LFU	LFU
Male	31	4 - TARV	1-NVP	Negative	Negative	Negative	Negative	Negative	Negative
Male	#N/A	Not Reported	#N/A	Negative	Negative	Negative	Not Available	LFU	LFU
Female	31	4 - TARV	1-NVP	Negative	Negative	Negative	Negative	Negative	Negative
Male	#N/A	Not Reported	#N/A	Negative	New Collection (DBS Rejected)	Negative	Not Available	LFU	LFU
Male	#N/A	Not Reported	#N/A	Negative	New Collection (DBS Rejected)	Negative	Not Available	LFU	LFU
Female	#N/A	Not Reported	#N/A	Negative	Negative	Negative	Not Available	LFU	LFU
Male	#N/A	Not Reported	#N/A	Negative	Negative	Negative	Not Available	LFU	LFU
Female	#N/A	Not Reported	#N/A	Negative	Negative	Negative	Not Available	LFU	LFU
Female	#N/A	Not Reported	#N/A	Negative	Negative	Negative	Not Available	LFU	LFU
Female	32	4 - TARV	1-NVP	Negative	New Collection (DBS Rejected)	Negative	Not Available	Negative	Negative
Female	#N/A	Not Reported	#N/A	Negative	Negative	Negative	Not Available	LFU	LFU
Male	#N/A	Not Reported	#N/A	Negative	Negative	Negative	Not Available	LFU	LFU
Male	33	4 - TARV	1-NVP	Negative	New Collection (DBS Rejected)	Negative	Negative	Negative	Negative
Male	#N/A	Not Reported	#N/A	Error	Negative	Negative	Not Available	LFU	LFU
Female	32	4 - TARV	1-NVP	Negative	Negative	Negative	Negative	Negative	Negative
Female	94	Not Reported	1-NVP	Negative	New Collection (DBS Rejected)	Negative	Negative	Negative	Negative
Female	#N/A	Not Reported	#N/A	Negative	Negative	Negative	Not Available	LFU	LFU
Female	#N/A	Not Reported	#N/A	Negative	Negative	Negative	Not Available	LFU	LFU
Male	35	4 - TARV	2-AZT	Negative	Negative	Negative	Negative	Negative	Negative
Male	36	4 - TARV	1-NVP	Negative	Negative	Negative	Negative	Negative	Negative
Male	35	4 - TARV	1-NVP	Negative	Negative	Negative	Negative	Negative	Negative
Female	36	4 - TARV	1-NVP	Negative	Negative	Negative	Negative	Negative	Negative
Female	#N/A	Not Reported	#N/A	Negative	Negative	Negative	Not Available	LFU	LFU
Male	#N/A	4 - TARV	1-NVP	Negative	Negative	Negative	Not Available	Negative	Negative
Male	#N/A	Not Reported	#N/A	Negative	Negative	Negative	Not Available	LFU	LFU
Female	33	Not Reported	Not Reported	Negative	Negative	Negative	Negative	Negative	Negative
Male	35	Not Reported	1-NVP	Negative	Negative	Negative	Negative	Negative	Negative
Female	#N/A	Not Reported	#N/A	Negative	Negative	Negative	Not Available	LFU	LFU
Male	#N/A	Not Reported	#N/A	Negative	Negative	Negative	Not Available	LFU	LFU
Female	31	Not Reported	Not Reported	Negative	Negative	Negative	Not Available	Negative	Negative
Female	30	Not Reported	Not Reported	Negative	Negative	Negative	Negative	Negative	Negative
Male	44	4 - TARV	1-NVP	Negative	Negative	Negative	Negative	Negative	Negative
Male	42	4 - TARV	Not Reported	Negative	Negative	Negative	Negative	New Collecion (DBS rejected)	Negative
Male	#N/A	Not Reported	#N/A	Negative	Negative	Negative	Not Available	LFU	LFU
Female	44	4 - TARV	1-NVP	Error	Negative	Negative	Not Available	Negative	Negative
Female	31	4 - TARV	1-NVP	Negative	Negative	Negative	Negative	Negative	Negative
Male	#N/A	Not Reported	#N/A	Negative	Negative	Negative	Not Available	LFU	LFU
Male	30	4 - TARV	1-NVP	Negative	Negative	Negative	Not Available	Negative	Negative
Female	#N/A	Not Reported	#N/A	Negative	Negative	Negative	Not Available	LFU	LFU
Female	41	4 - TARV	1-NVP	Negative	Negative	Negative	Negative	Negative	Negative
Male	#N/A	Not Reported	#N/A	Negative	Negative	Negative	Not Available	LFU	LFU
Female	#N/A	Not Reported	#N/A	Negative	Negative	Negative	Not Available	LFU	LFU
Male	33	4 - TARV	1-NVP	Negative	Negative	Negative	Negative	Negative	Negative
Male	42	4 - TARV	1-NVP	Negative	Negative	Negative	Negative	Negative	Negative
Male	30	4 - TARV	1-NVP	Negative	Negative	Negative	Negative	Negative	Negative
Male	30	4 - TARV	1-NVP	Negative	Negative	Negative	Negative	Negative	Negative
Female	38	4 - TARV	1-NVP	Negative	Negative	Negative	Negative	Negative	Negative
Female	#N/A	Not Reported	#N/A	Negative	Negative	Negative	Not Available	LFU	LFU
Female	30	4 - TARV	1-NVP	Negative	Negative	Negative	Negative	Negative	Negative
Male	30	4 - TARV	1-NVP	Negative	Negative	Negative	Negative	New Collecion (DBS rejected)	Negative
Female	#N/A	Not Reported	#N/A	Negative	Negative	Negative	Not Available	LFU	LFU
Male	30	4 - TARV	1-NVP	Negative	Negative	Negative	Negative	New Collecion (DBS rejected)	Negative
Female	34	4 - TARV	1-NVP	Error	Negative	Negative	Negative	Negative	Negative
Male	34	4 - TARV	1-NVP	Negative	Negative	Negative	Negative	New Collecion (DBS rejected)	Negative
Female	#N/A	4 - TARV	#N/A	Error	Negative	Negative	Not Available	LFU	LFU
Female	34	4 - TARV	1-NVP	Negative	Negative	Negative	Not Available	Negative	Negative
Female	#N/A	Not Reported	#N/A	Negative	Negative	Negative	Not Available	LFU	LFU
Male	40	4 - TARV	1-NVP	Negative	Negative	Negative	Negative	Negative	Negative
Female	34	4 - TARV	1-NVP	Negative	Negative	Negative	Negative	New Collecion (DBS rejected)	Negative
Female	32	Not Reported	Not Reported	Negative	Negative	Negative	Negative	Negative	Negative
Male	#N/A	Not Reported	#N/A	Negative	Negative	Negative	Not Available	LFU	LFU
Female	31	4 - TARV	1-NVP	Negative	Negative	Negative	Not Available	Negative	Negative
Female	33	4 - TARV	1-NVP	Negative	Negative	Negative	Negative	Negative	Negative
Female	#N/A	Not Reported	#N/A	Negative	Negative	Negative	Not Available	LFU	LFU
Male	30	4 - TARV	1-NVP	Negative	Negative	Negative	Negative	Negative	Negative
Female	30	4 - TARV	1-NVP	Negative	Negative	Negative	Negative	Negative	Negative
Male	30	4 - TARV	1-NVP	Error	Negative	Negative	Negative	Negative	Negative
Male	#N/A	Not Reported	#N/A	Negative	Negative	Negative	Not Available	LFU	LFU
Female	30	4 - TARV	1-NVP	Negative	Negative	Negative	Negative	Negative	Negative
Male	29	4 - TARV	1-NVP	Negative	Negative	Negative	Not Reported	Negative	Negative
Female	#N/A	Not Reported	#N/A	Negative	Negative	Negative	Not Available	LFU	LFU
Male	#N/A	Not Reported	#N/A	Negative	Negative	Negative	Not Available	LFU	LFU
Not Reported	33	4 - TARV	1-NVP	Negative	Negative	Negative	Negative	Negative	Negative
Female	35	Not Reported	1-NVP	Negative	Negative	Negative	Negative	Negative	Negative
Female	#N/A	Not Reported	#N/A	Negative	Negative	Negative	Not Available	LFU	LFU
Female	32	WHO Option A	1-NVP	Negative	Negative	Negative	Not Available	Negative	Negative
Male	30	4 - TARV	1-NVP	Error	New Collection (DBS Rejected)	Invalid	Negative	Negative	Negative
Male	#N/A	Not Reported	#N/A	Negative	Negative	Negative	Not Available	LFU	LFU
Female	#N/A	Not Reported	#N/A	Error	Negative	Negative	Not Available	LFU	LFU
Female	36	Not Reported	1-NVP	Negative	Negative	Negative	Not Available	Negative	Negative
Female	30	4 - TARV	1-NVP	Negative	Negative	Negative	Negative	Negative	Negative
Female	#N/A	Not Reported	#N/A	Error	Negative	Negative	Not Available	LFU	LFU
Female	36	4 - TARV	1-NVP	Error	Negative	Negative	Negative	Negative	Negative
Male	#N/A	Not Reported	#N/A	Negative	Negative	Negative	Not Available	LFU	LFU
Male	32	4 - TARV	1-NVP	Negative	Negative	Negative	Not Available	Negative	Negative
Female	#N/A	4 - TARV	1-NVP	Negative	Negative	Negative	Not Available	Negative	Negative
Male	31	4 - TARV	1-NVP	Negative	Negative	Negative	Not Available	Negative	Negative
Male	31	Not Reported	1-NVP	Negative	Negative	Negative	Negative	Negative	Negative
Female	31	4 - TARV	1-NVP	Negative	Negative	Negative	Not Available	Negative	Negative
Female	#N/A	Not Reported	#N/A	Negative	Negative	Negative	Not Available	LFU	LFU
Female	#N/A	Not Reported	#N/A	Negative	Negative	Negative	Not Available	LFU	LFU
Male	42	4 - TARV	1-NVP	Negative	Negative	Negative	Not Available	Negative	Negative
Male	36	4 - TARV	1-NVP	Negative	Negative	Negative	Negative	Negative	Negative
Not Reported	30	4 - TARV	Not Reported	Negative	Negative	Negative	Negative	Negative	Negative
Male	29	Not Reported	Not Reported	Negative	Negative	Negative	Negative	Negative	Negative
Female	30	4 - TARV	1-NVP	Negative	Negative	Negative	Negative	Negative	Negative
Female	#N/A	Not Reported	#N/A	Negative	Negative	Negative	Not Available	LFU	LFU
Female	#N/A	Not Reported	#N/A	Negative	Negative	Negative	Not Available	LFU	LFU
Male	#N/A	Not Reported	#N/A	Negative	Negative	Negative	Not Available	LFU	LFU
Female	#N/A	Not Reported	#N/A	Negative	Negative	Negative	Not Available	LFU	LFU
Male	62	4 - TARV	1-NVP	Negative	Negative	Negative	Not Available	Negative	Negative
Male	#N/A	Not Reported	#N/A	Negative	Negative	Negative	Not Available	LFU	LFU
Female	#N/A	Not Reported	#N/A	Negative	Negative	Negative	Not Available	LFU	LFU
Male	31	Not Reported	1-NVP	Negative	Negative	Negative	Negative	Negative	Negative
Male	31	Not Reported	1-NVP	Negative	Negative	Negative	Negative	Negative	Negative
Male	32	4 - TARV	Not Reported	Negative	Negative	Negative	Negative	Negative	Negative
Female	#N/A	Not Reported	#N/A	Negative	New Collection (DBS Rejected)	Negative	Not Available	LFU	LFU
Female	#N/A	Not Reported	#N/A	Negative	Negative	Negative	Not Available	LFU	LFU
Male	31	4 - TARV	1-NVP	Negative	Negative	Negative	Negative	Negative	Negative
Male	#N/A	Not Reported	#N/A	Negative	Negative	Negative	Not Available	LFU	LFU
Male	32	4 - TARV	1-NVP	Negative	New Collection (DBS Rejected)	Negative	Negative	Negative	Negative
Female	32	4 - TARV	1-NVP	Negative	Negative	Negative	Negative	Negative	Negative
Female	42	4 - TARV	1-NVP	Negative	Negative	Negative	Negative	Negative	Negative
Female	#N/A	Not Reported	#N/A	Negative	Negative	Negative	Not Available	LFU	LFU
Not Reported	#N/A	Not Reported	#N/A	Negative	Negative	Negative	Not Available	LFU	LFU
Male	32	4 - TARV	1-NVP	Negative	Negative	Negative	Negative	New Collecion (DBS rejected)	Negative
Male	#N/A	Not Reported	#N/A	Negative	Negative	Negative	Not Available	LFU	LFU
Female	36	4 - TARV	1-NVP	Negative	Negative	Negative	Not Available	Negative	Negative
Male	36	4 - TARV	1-NVP	Negative	Negative	Negative	Not Available	Negative	Negative
Male	31	Not Reported	Not Reported	Negative	Negative	Negative	Negative	Negative	Negative
Female	34	4 - TARV	1-NVP	Error	Negative	Negative	Negative	Negative	Negative
Male	34	4 - TARV	Not Reported	Negative	Negative	Negative	Negative	Negative	Negative
Female	34	4 - TARV	1-NVP	Negative	Negative	Negative	Not Available	Negative	Negative
Female	33	4 - TARV	1-NVP	Negative	Negative	Negative	Negative	Negative	Negative
Male	#N/A	Not Reported	#N/A	Negative	Negative	Negative	Not Available	LFU	LFU
Female	32	4 - TARV	1-NVP	Negative	Negative	Negative	Negative	Negative	Negative
Female	31	4 - TARV	1-NVP	Negative	Negative	Negative	Negative	Negative	Negative
Female	56	4 - TARV	1-NVP	Negative	Negative	Negative	Negative	Not Reported	Negative
Male	32	4 - TARV	1-NVP	Negative	Negative	Negative	Negative	Negative	Negative
Female	#N/A	Not Reported	#N/A	Negative	Negative	Negative	Not Available	LFU	LFU
Male	32	4 - TARV	1-NVP	Negative	Negative	Negative	Negative	Not Reported	Negative
Female	33	4 - TARV	1-NVP	Negative	Negative	Negative	Not Available	New Collecion (DBS rejected)	New Collecion (DBS rejected)
Male	30	4 - TARV	1-NVP	Negative	Negative	Negative	Negative	Negative	Negative
Female	30	Not Reported	1-NVP	Negative	Negative	Negative	Negative	New Collecion (DBS rejected)	Negative
Male	#N/A	Not Reported	#N/A	Negative	Negative	Negative	Not Available	LFU	LFU
Male	44	4 - TARV	1-NVP	Negative	Negative	Negative	Not Available	Negative	Negative
Female	#N/A	Not Reported	#N/A	Negative	Negative	Negative	Not Available	LFU	LFU
Male	#N/A	Not Reported	#N/A	Negative	Negative	Negative	Not Available	LFU	LFU
Male	29	4 - TARV	1-NVP	Negative	Negative	Negative	Negative	Negative	Negative
Female	30	4 - TARV	1-NVP	Negative	Negative	Negative	Not Available	Negative	Negative
Male	29	4 - TARV	1-NVP	Negative	Negative	Negative	Not Available	Negative	Negative
Female	#N/A	4 - TARV	#N/A	Negative	Negative	Negative	Not Available	LFU	LFU
Female	#N/A	4 - TARV	#N/A	Negative	Negative	Negative	Not Available	LFU	LFU
Female	30	4 - TARV	Not Reported	Negative	Negative	Negative	Negative	Negative	Negative
Male	68	4 - TARV	1-NVP	Negative	Negative	Negative	Negative	Negative	Negative
Female	30	4 - TARV	Not Reported	Negative	Negative	Negative	Negative	Negative	Negative
Female	60	4 - TARV	0-None	Negative	Negative	Negative	Negative	Negative	Negative
Female	#N/A	WHO Option A	#N/A	Negative	Negative	Negative	Not Available	LFU	LFU
Female	#N/A	4 - TARV	#N/A	Negative	Negative	Negative	Not Available	LFU	LFU
Male	29	4 - TARV	Not Reported	Negative	Negative	Negative	Negative	Negative	Negative
Male	#N/A	4 - TARV	#N/A	Negative	Negative	Negative	Not Available	LFU	LFU
Female	#N/A	4 - TARV	#N/A	Negative	New Collection (DBS Rejected)	Negative	Not Available	LFU	LFU
Female	44	4 - TARV	1-NVP	Error	Negative	Negative	Not Available	Negative	Negative
Female	#N/A	4 - TARV	#N/A	Negative	Negative	Negative	Not Available	LFU	LFU
Female	30	4 - TARV	1-NVP	Error	New Collection (DBS Rejected)	Invalid	Positive	Positive	Positive
Male	31	WHO Option A	0-None	Negative	Negative	Negative	Positive	Positive	Positive
Female	65	4 - TARV	Not Reported	Error	New Collection (DBS Rejected)	Invalid	Negative	New Collecion (DBS rejected)	Negative
Female	62	4 - TARV	0-None	Negative	Negative	Negative	Negative	Negative	Negative
Male	62	4 - TARV	0-None	Negative	Negative	Negative	Not Available	Negative	Negative
Male	33	4 - TARV	#N/A	Negative	Negative	Negative	Negative	Not Available	Negative
Female	31	WHO Option A	1-NVP	Positive	Positive	Positive	Positive	Positive	Positive
Male	38	4 - TARV	1-NVP	Negative	Negative	Negative	Negative	Negative	Negative
Male	#N/A	4 - TARV	#N/A	Negative	Negative	Negative	Not Available	LFU	LFU
Female	46	4 - TARV	1-NVP	Error	Negative	Negative	Negative	Negative	Negative
Male	31	4 - TARV	1-NVP	Negative	Negative	Negative	Negative	Negative	Negative
Female	38	4 - TARV	1-NVP	Negative	Negative	Negative	Negative	Negative	Negative
Male	31	4 - TARV	1-NVP	Negative	Negative	Negative	Negative	Negative	Negative
Female	33	0-None	1-NVP	Negative	Negative	Negative	Negative	Negative	Negative
Female	33	4 - TARV	1-NVP	Negative	Negative	Negative	Negative	Negative	Negative
Male	#N/A	4 - TARV	#N/A	Negative	Negative	Negative	Not Available	LFU	LFU
Male	35	4 - TARV	1-NVP	Error	Negative	Negative	Negative	Negative	Negative
Male	43	4 - TARV	1-NVP	Negative	Negative	Negative	Negative	Negative	Negative
Male	32	4 - TARV	1-NVP	Negative	Negative	Negative	Negative	Negative	Negative
Female	31	4 - TARV	1-NVP	Negative	Negative	Negative	Negative	Negative	Negative
Female	#N/A	4 - TARV	#N/A	Negative	Negative	Negative	Not Available	LFU	LFU
Male	31	4 - TARV	1-NVP	Error	Negative	Negative	Negative	Negative	Negative
Female	#N/A	4 - TARV	#N/A	Negative	Negative	Negative	Not Available	LFU	LFU
Female	31	4 - TARV	1-NVP	Negative	Negative	Negative	Negative	Negative	Negative
Female	#N/A	4 - TARV	#N/A	Negative	Negative	Negative	Not Available	LFU	LFU
Male	31	4 - TARV	1-NVP	Negative	Negative	Negative	Negative	Negative	Negative
Male	#N/A	WHO Option A	#N/A	Negative	Negative	Negative	Not Available	LFU	LFU
Female	#N/A	4 - TARV	#N/A	Negative	Negative	Negative	Not Available	LFU	LFU
Female	#N/A	4 - TARV	#N/A	Negative	Negative	Negative	Not Available	LFU	LFU
Male	62	0-None	Not Reported	Error	Negative	Negative	Negative	Negative	Negative
Female	#N/A	4 - TARV	#N/A	Negative	Negative	Negative	Not Available	LFU	LFU
Female	41	4 - TARV	1-NVP	Negative	Negative	Negative	Negative	Negative	Negative
Male	61	4 - TARV	0-None	Negative	Negative	Negative	Negative	New Collecion (DBS rejected)	Negative
Male	#N/A	4 - TARV	#N/A	Error	Negative	Negative	Not Available	LFU	LFU
Female	30	4 - TARV	1-NVP	Error	Negative	Negative	Negative	Negative	Negative
Female	#N/A	4 - TARV	Not Reported	Positive	Positive	Positive	Not Available	Positive	Positive
Female	32	4 - TARV	1-NVP	Negative	Negative	Negative	Negative	Negative	Negative
Male	32	4 - TARV	1-NVP	Negative	Negative	Negative	Negative	Negative	Negative
Male	31	4 - TARV	1-NVP	Error	Negative	Negative	Negative	Negative	Negative
Male	38	4 - TARV	1-NVP	Negative	Negative	Negative	Not Available	Negative	Negative
Male	#N/A	4 - TARV	#N/A	Negative	Negative	Negative	Not Available	LFU	LFU
Female	32	4 - TARV	1-NVP	Negative	Negative	Negative	Negative	Negative	Negative
Female	32	0-None	1-NVP	Negative	Negative	Negative	Negative	Negative	Negative
Male	#N/A	4 - TARV	#N/A	Negative	Negative	Negative	Not Available	LFU	LFU
Male	#N/A	4 - TARV	Not Reported	Negative	Negative	Negative	Not Available	Negative	Negative
Female	#N/A	4 - TARV	Not Reported	Negative	Negative	Negative	Not Available	Negative	Negative
Female	#N/A	4 - TARV	Not Reported	Negative	Negative	Negative	Not Available	Negative	Negative
Male	#N/A	4 - TARV	Not Reported	Negative	Negative	Negative	Not Available	Negative	Negative
Male	31	4 - TARV	1-NVP	Negative	Negative	Negative	Negative	Negative	Negative
Male	30	4 - TARV	1-NVP	Negative	Negative	Negative	Negative	Negative	Negative
Female	#N/A	4 - TARV	Not Reported	Negative	Negative	Negative	Not Available	Negative	Negative
Female	30	4 - TARV	1-NVP	Negative	Negative	Negative	Negative	Negative	Negative
Female	#N/A	4 - TARV	Not Reported	Negative	Negative	Negative	Not Available	Negative	Negative
Female	33	4 - TARV	1-NVP	Negative	Negative	Negative	Not Available	Negative	Negative
Male	#N/A	4 - TARV	Not Reported	Negative	Negative	Negative	Not Available	Negative	Negative
Female	33	4 - TARV	1-NVP	Positive	Positive	Positive	Positive	Positive	Positive
Female	#N/A	4 - TARV	#N/A	Negative	Negative	Negative	Not Available	LFU	LFU
Female	32	4 - TARV	1-NVP	Negative	Negative	Negative	Negative	Negative	Negative
Male	32	4 - TARV	1-NVP	Error	Negative	Negative	Negative	Negative	Negative
Female	#N/A	4 - TARV	#N/A	Negative	Negative	Negative	Not Available	LFU	LFU
Male	#N/A	4 - TARV	#N/A	Negative	Negative	Negative	Not Available	LFU	LFU
Female	44	4 - TARV	Not Reported	Negative	Negative	Negative	Negative	Negative	Negative
Female	31	4 - TARV	1-NVP	Negative	Negative	Negative	Negative	Negative	Negative
Female	#N/A	4 - TARV	Not Reported	Negative	Negative	Negative	Not Available	Negative	Negative
Male	31	4 - TARV	1-NVP	Negative	Negative	Negative	Positive	Positive	Positive
Female	34	4 - TARV	1-NVP	Negative	Negative	Negative	Negative	Negative	Negative
Female	33	4 - TARV	1-NVP	Negative	Negative	Negative	Negative	Negative	Negative
Female	33	4 - TARV	1-NVP	Negative	Negative	Negative	Negative	Negative	Negative
Male	30	4 - TARV	1-NVP	Negative	Negative	Negative	Negative	Negative	Negative
Male	34	4 - TARV	1-NVP	Negative	Negative	Negative	Negative	New Collecion (DBS rejected)	Negative
Male	32	4 - TARV	1-NVP	Error	Negative	Negative	Negative	Negative	Negative
Male	31	4 - TARV	1-NVP	Error	Negative	Negative	Negative	Negative	Negative
Male	32	4 - TARV	1-NVP	Negative	Negative	Negative	Negative	Negative	Negative
Female	#N/A	4 - TARV	#N/A	Negative	Negative	Negative	Not Available	LFU	LFU
Male	32	4 - TARV	1-NVP	Negative	Negative	Negative	Negative	Negative	Negative
Female	61	4 - TARV	1-NVP	Negative	Negative	Negative	Negative	Negative	Negative
Male	32	4 - TARV	1-NVP	Error	Negative	Negative	Negative	Negative	Negative
Female	31	4 - TARV	1-NVP	Negative	Negative	Negative	Negative	Negative	Negative
Female	33	4 - TARV	1-NVP	Error	Negative	Negative	Not Available	Negative	Negative
Female	#N/A	4 - TARV	Not Reported	Negative	Negative	Negative	Not Available	Negative	Negative
Female	31	4 - TARV	Not Reported	Negative	Negative	Negative	Negative	Negative	Negative
Male	#N/A	4 - TARV	Not Reported	Negative	Negative	Negative	Not Available	Negative	Negative
Male	#N/A	4 - TARV	#N/A	Negative	Negative	Negative	Not Available	LFU	LFU
Female	32	4 - TARV	Not Reported	Negative	Negative	Negative	Negative	Negative	Negative
Female	#N/A	4 - TARV	Not Reported	Negative	Negative	Negative	Not Available	Negative	Negative
Female	#N/A	4 - TARV	Not Reported	Negative	Negative	Negative	Not Available	Negative	Negative
Male	32	4 - TARV	Not Reported	Negative	Negative	Negative	Negative	Negative	Negative
Female	31	4 - TARV	Not Reported	Negative	Negative	Negative	Negative	Negative	Negative
Male	31	4 - TARV	Not Reported	Negative	Negative	Negative	Negative	Negative	Negative
Male	30	4 - TARV	Not Reported	Negative	Negative	Negative	Negative	Negative	Negative
Female	30	4 - TARV	1-NVP	Negative	Negative	Negative	Negative	Negative	Negative
Male	30	4 - TARV	Not Reported	Negative	Negative	Negative	Not Available	Negative	Negative
Male	29	4 - TARV	Not Reported	Negative	Negative	Negative	Not Available	Negative	Negative
Male	29	4 - TARV	Not Reported	Negative	Negative	Negative	Not Available	Negative	Negative
Male	29	4 - TARV	Not Reported	Negative	Negative	Negative	Not Available	Negative	Negative
Female	31	4 - TARV	Not Reported	Negative	Negative	Negative	Negative	Negative	Negative
Male	31	4 - TARV	Not Reported	Error	Negative	Negative	Negative	Negative	Negative
Male	28	4 - TARV	Not Reported	Negative	Negative	Negative	Not Available	Negative	Negative
Female	27	4 - TARV	Not Reported	Negative	Negative	Negative	Not Available	Negative	Negative
Female	30	4 - TARV	Not Reported	Negative	Negative	Negative	Negative	New Collecion (DBS rejected)	Negative
Female	26	4 - TARV	Not Reported	Negative	Negative	Negative	Not Available	Negative	Negative
Female	30	4 - TARV	Not Reported	Negative	Negative	Negative	Negative	Negative	Negative
Male	53	4 - TARV	1-NVP	Error	Positive	Positive	Positive	Positive	Positive
Male	29	4 - TARV	Not Reported	Negative	Negative	Negative	Negative	Negative	Negative
Female	33	4 - TARV	Not Reported	Error	Negative	Negative	Negative	Negative	Negative
Male	23	4 - TARV	Not Reported	Negative	Negative	Negative	Not Available	Negative	Negative
Female	#N/A	4 - TARV	#N/A	Error	Positive	Positive	Not Available	LFU	LFU
Male	30	4 - TARV	1-NVP	Negative	Negative	Negative	Not Available	Negative	Negative
Male	22	0-None	Not Reported	Negative	Negative	Negative	Not Available	Negative	Negative
Female	61	4 - TARV	Not Reported	Negative	Negative	Negative	Negative	Negative	Negative
Female	19	4 - TARV	Not Reported	Negative	Negative	Negative	Not Available	Negative	Negative
Female	29	4 - TARV	Not Reported	Negative	New Collection (DBS Rejected)	Negative	Negative	New Collecion (DBS rejected)	Negative
Female	30	4 - TARV	Not Reported	Negative	Negative	Negative	Negative	Negative	Negative
Female	63	4 - TARV	Not Reported	Negative	Negative	Negative	Negative	Negative	Negative
Female	45	0-None	0-None	Negative	Negative	Negative	Negative	Negative	Negative
Female	58	0-None	Not Reported	Negative	Negative	Negative	Negative	Negative	Negative
Female	29	4 - TARV	Not Reported	Negative	Negative	Negative	Negative	Negative	Negative
Female	30	4 - TARV	Not Reported	Negative	Negative	Negative	Negative	Negative	Negative
Female	56	4 - TARV	Not Reported	Error	Negative	Negative	Negative	Negative	Negative
Female	29	4 - TARV	Not Reported	Error	Negative	Negative	Negative	Negative	Negative
Female	29	4 - TARV	Not Reported	Negative	Negative	Negative	Negative	Negative	Negative
Female	#N/A	4 - TARV	#N/A	Negative	Negative	Negative	Not Available	LFU	LFU
Female	26	4 - TARV	Not Reported	Negative	Negative	Negative	Negative	Negative	Negative
Male	14	4 - TARV	Not Reported	Negative	Negative	Negative	Not Available	Negative	Negative
Male	31	4 - TARV	Not Reported	Negative	Negative	Negative	Negative	Negative	Negative
Male	#N/A	4 - TARV	#N/A	Negative	Negative	Negative	Not Available	LFU	LFU
Female	13	4 - TARV	Not Reported	Negative	Negative	Negative	Not Available	Negative	Negative
Female	14	4 - TARV	Not Reported	Error	Negative	Negative	Not Available	Negative	Negative
Male	13	4 - TARV	Not Reported	Negative	Negative	Negative	Not Available	Negative	Negative
Female	13	4 - TARV	Not Reported	Error	Negative	Negative	Not Available	Negative	Negative
Female	13	4 - TARV	Not Reported	Negative	Negative	Negative	Not Available	Negative	Negative
Female	30	4 - TARV	Not Reported	Negative	Negative	Negative	Negative	Negative	Negative
Female	13	4 - TARV	Not Reported	Positive	Positive	Positive	Not Available	Positive	Positive
Female	62	4 - TARV	Not Reported	Negative	Negative	Negative	Negative	Negative	Negative
Female	61	4 - TARV	Not Reported	Negative	New Collection (DBS Rejected)	Negative	Negative	New Collecion (DBS rejected)	Negative
Male	61	4 - TARV	Not Reported	Error	New Collection (DBS Rejected)	Invalid	Negative	New Collecion (DBS rejected)	Negative
Male	#N/A	4 - TARV	#N/A	Negative	New Collection (DBS Rejected)	Negative	Not Available	LFU	LFU
Male	65	4 - TARV	Not Reported	Negative	Negative	Negative	Negative	Negative	Negative
Female	12	Not Reported	Not Reported	Negative	Negative	Negative	Not Available	Negative	Negative
Female	#N/A	4 - TARV	#N/A	Negative	Negative	Negative	Not Available	LFU	LFU
Male	#N/A	0-None	#N/A	Negative	Negative	Negative	Not Available	LFU	LFU
Female	9	4 - TARV	Not Reported	Negative	Negative	Negative	Not Available	Negative	Negative
Female	9	4 - TARV	Not Reported	Negative	Negative	Negative	Not Available	Negative	Negative
Female	33	4 - TARV	1-NVP	Error	Positive	Positive	Negative	Positive	Positive
Female	33	4 - TARV	1-NVP	Negative	New Collection (DBS Rejected)	Negative	Negative	Negative	Negative
Female	63	4 - TARV	Not Reported	Error	Negative	Negative	Negative	Negative	Negative
Male	29	4 - TARV	Not Reported	Negative	Negative	Negative	Negative	Negative	Negative
Male	33	4 - TARV	1-NVP	Error	Negative	Negative	Negative	Negative	Negative
Male	32	4 - TARV	1-NVP	Negative	Negative	Negative	Negative	Negative	Negative
Female	30	4 - TARV	1-NVP	Negative	Negative	Negative	Negative	Negative	Negative
Female	7	4 - TARV	Not Reported	Negative	Negative	Negative	Not Available	Negative	Negative
Male	5	4 - TARV	Not Reported	Negative	Negative	Negative	Not Available	Negative	Negative
Male	5	4 - TARV	Not Reported	Negative	Negative	Negative	Not Available	Negative	Negative
Male	4	4 - TARV	Not Reported	Error	Negative	Negative	Not Available	Negative	Negative
Male	64	4 - TARV	Not Reported	Negative	New Collection (DBS Rejected)	Negative	Negative	New Collecion (DBS rejected)	Negative
Female	30	4 - TARV	1-NVP	Negative	New Collection (DBS Rejected)	Negative	Negative	Negative	Negative
Female	30	4 - TARV	1-NVP	Negative	Negative	Negative	Negative	Negative	Negative
Male	5	4 - TARV	Not Reported	Negative	Negative	Negative	Not Available	Negative	Negative
Female	30	4 - TARV	1-NVP	Error	New Collection (DBS Rejected)	Invalid	Negative	Negative	Negative
Female	3	4 - TARV	Not Reported	Negative	Negative	Negative	Not Available	Negative	Negative
Female	30	4 - TARV	1-NVP	Positive	Positive	Positive	Positive	Positive	Positive
Female	30	4 - TARV	Not Reported	Negative	Negative	Negative	Negative	Negative	Negative
Female	3	4 - TARV	Not Reported	Negative	Negative	Negative	Not Available	Negative	Negative
Female	30	4 - TARV	Not Reported	Negative	Negative	Negative	Negative	Negative	Negative
Male	30	4 - TARV	1-NVP	Negative	Negative	Negative	Negative	Negative	Negative
Male	33	4 - TARV	Not Reported	Negative	Negative	Negative	Negative	Negative	Negative
Male	1	4 - TARV	Not Reported	Negative	Negative	Negative	Not Available	Negative	Negative
Male	#N/A	4 - TARV	#N/A	Negative	Negative	Negative	Not Available	LFU	LFU
Female	#N/A	4 - TARV	#N/A	Negative	Negative	Negative	Not Available	LFU	LFU
Female	66	4 - TARV	1-NVP	Negative	Negative	Negative	Negative	Negative	Negative
Male	36	4 - TARV	1-NVP	Negative	Negative	Negative	Negative	Negative	Negative
Male	#N/A	4 - TARV	#N/A	Negative	Negative	Negative	Not Available	LFU	LFU
Male	33	4 - TARV	1-NVP	Error	Negative	Negative	Not Available	Negative	Negative
Female	34	4 - TARV	1-NVP	Negative	Negative	Negative	Positive	Positive	Positive
Female	#N/A	4 - TARV	#N/A	Negative	Negative	Negative	Not Available	LFU	LFU
Male	#N/A	4 - TARV	#N/A	Negative	Negative	Negative	Not Available	LFU	LFU
Male	#N/A	4 - TARV	#N/A	Negative	Negative	Negative	Not Available	LFU	LFU
Female	#N/A	4 - TARV	#N/A	Sample Not Processed	Negative	Negative	Not Available	LFU	LFU
Male	31	4 - TARV	1-NVP	Error	Negative	Negative	Negative	Negative	Negative
Male	30	4 - TARV	1-NVP	Negative	Negative	Negative	Negative	Negative	Negative
Female	#N/A	4 - TARV	#N/A	Negative	Negative	Negative	Not Available	LFU	LFU
Male	33	4 - TARV	1-NVP	Error	Negative	Negative	Negative	Negative	Negative
Male	31	4 - TARV	1-NVP	Error	Negative	Negative	Negative	Negative	Negative
Female	30	4 - TARV	1-NVP	Negative	Negative	Negative	Negative	Negative	Negative
Male	32	4 - TARV	1-NVP	Error	Negative	Negative	Negative	Negative	Negative
Male	31	4 - TARV	Not Reported	Negative	Negative	Negative	Not Available	Negative	Negative
Female	31	4 - TARV	1-NVP	Positive	Positive	Positive	Positive	Positive	Positive
Female	333	4 - TARV	1-NVP	Error	Negative	Negative	Not Available	Negative	Negative
Male	31	4 - TARV	Not Reported	Negative	Negative	Negative	Negative	Negative	Negative
Male	31	4 - TARV	1-NVP	Negative	Negative	Negative	Negative	Negative	Negative
Male	1	4 - TARV	Not Reported	Negative	Negative	Negative	Not Available	Negative	Negative
Female	34	4 - TARV	1-NVP	Negative	Negative	Negative	Negative	Negative	Negative
Male	33	4 - TARV	1-NVP	Negative	Negative	Negative	Negative	Negative	Negative
Male	#N/A	4 - TARV	#N/A	Negative	Negative	Negative	Not Available	LFU	LFU
Female	34	4 - TARV	1-NVP	Negative	Negative	Negative	Negative	Negative	Negative
Male	35	4 - TARV	1-NVP	Error	Negative	Negative	Negative	Negative	Negative
Female	#N/A	4 - TARV	#N/A	Error	Negative	Negative	Not Available	LFU	LFU
Male	33	4 - TARV	1-NVP	Negative	Negative	Negative	Negative	Negative	Negative
Male	31	4 - TARV	1-NVP	Negative	Negative	Negative	Not Available	Negative	Negative
Female	44	4 - TARV	1-NVP	Negative	Negative	Negative	Negative	Negative	Negative
Male	35	4 - TARV	1-NVP	Negative	Negative	Negative	Negative	Negative	Negative
Female	#N/A	4 - TARV	#N/A	Negative	Negative	Negative	Not Available	LFU	LFU
Female	35	4 - TARV	1-NVP	Negative	Negative	Negative	Negative	Negative	Negative
Male	68	4 - TARV	1-NVP	Negative	Negative	Negative	Sample Not Processed	New Collecion (DBS rejected)	New Collecion (DBS rejected)
Female	#N/A	4 - TARV	#N/A	Negative	New Collection (DBS Rejected)	Negative	Not Available	LFU	LFU
Female	43	4 - TARV	1-NVP	Negative	New Collection (DBS Rejected)	Negative	Negative	Negative	Negative
Male	68	4 - TARV	1-NVP	Negative	New Collection (DBS Rejected)	Negative	Sample Not Processed	Negative	Negative
Female	31	4 - TARV	1-NVP	Negative	New Collection (DBS Rejected)	Negative	Negative	Negative	Negative
Male	36	4 - TARV	2-AZT	Negative	New Collection (DBS Rejected)	Negative	Not Available	Negative	Negative
Male	#N/A	4 - TARV	#N/A	Sample Not Processed	New Collection (DBS Rejected)	Invalid	Sample Not Processed	Not Available	Not Available
Male	33	4 - TARV	1-NVP	Error	New Collection (DBS Rejected)	Invalid	Not Available	Negative	Negative
Female	29	4 - TARV	1-NVP	Negative	New Collection (DBS Rejected)	Negative	Negative	Negative	Negative
Male	#N/A	4 - TARV	#N/A	Sample Not Processed	New Collection (DBS Rejected)	Invalid	Not Available	LFU	LFU
Female	#N/A	Not Reported	#N/A	Sample Not Processed	New Collection (DBS Rejected)	Invalid	Not Available	LFU	LFU
Female	28	4 - TARV	1-NVP	Sample Not Processed	New Collection (DBS Rejected)	Invalid	Negative	Negative	Negative
Female	#N/A	4 - TARV	#N/A	Negative	New Collection (DBS Rejected)	Negative	Not Available	LFU	LFU
Female	#N/A	4 - TARV	#N/A	Negative	New Collection (DBS Rejected)	Negative	Not Available	LFU	LFU
Male	#N/A	4 - TARV	#N/A	Negative	Negative	Negative	Not Available	LFU	LFU
Female	#N/A	4 - TARV	#N/A	Negative	Negative	Negative	Not Available	LFU	LFU
Female	48	4 - TARV	1-NVP	Negative	Negative	Negative	Sample Not Processed	Negative	Negative
Male	48	4 - TARV	1-NVP	Negative	Negative	Negative	Sample Not Processed	Negative	Negative
Male	61	4 - TARV	1-NVP	Sample Not Processed	Negative	Negative	Sample Not Processed	Negative	Negative
Male	28	4 - TARV	1-NVP	Negative	New Collection (DBS Rejected)	Negative	Negative	Negative	Negative
Female	92	4 - TARV	1-NVP	Negative	Negative	Negative	Sample Not Processed	Negative	Negative
Male	41	4 - TARV	#N/A	Negative	New Collection (DBS Rejected)	Negative	Sample Not Processed	Not Available	Not Available
Male	101	4 - TARV	1-NVP	Negative	New Collection (DBS Rejected)	Negative	Not Available	Negative	Negative
Male	31	4 - TARV	1-NVP	Error	New Collection (DBS Rejected)	Invalid	Not Available	Negative	Negative
Male	38	4 - TARV	1-NVP	Negative	Negative	Negative	Not Available	Negative	Negative
Female	31	4 - TARV	1-NVP	Negative	Negative	Negative	Not Available	Negative	Negative
Male	#N/A	4 - TARV	#N/A	Negative	Negative	Negative	Not Available	LFU	LFU
Female	31	4 - TARV	1-NVP	Negative	New Collection (DBS Rejected)	Negative	Not Available	Negative	Negative
Female	33	4 - TARV	1-NVP	Negative	New Collection (DBS Rejected)	Negative	Not Available	Negative	Negative
Female	33	4 - TARV	1-NVP	Negative	Negative	Negative	Not Available	Negative	Negative
Male	32	4 - TARV	1-NVP	Negative	New Collection (DBS Rejected)	Negative	Not Available	Negative	Negative
Female	49	4 - TARV	Not Reported	Negative	New Collection (DBS Rejected)	Negative	Sample Not Processed	Negative	Negative
Male	32	4 - TARV	1-NVP	Negative	New Collection (DBS Rejected)	Negative	Not Available	Negative	Negative
Male	#N/A	4 - TARV	#N/A	Negative	New Collection (DBS Rejected)	Negative	Not Available	LFU	LFU
Male	31	4 - TARV	1-NVP	Negative	Negative	Negative	Not Available	Negative	Negative
Female	51	4 - TARV	1-NVP	Negative	New Collection (DBS Rejected)	Negative	Sample Not Processed	Negative	Negative
Male	#N/A	4 - TARV	#N/A	Negative	Negative	Negative	Not Available	LFU	LFU
Female	31	4 - TARV	1-NVP	Negative	New Collection (DBS Rejected)	Negative	Sample Not Processed	New Collecion (DBS rejected)	New Collecion (DBS rejected)
Male	62	4 - TARV	1-NVP	Negative	New Collection (DBS Rejected)	Negative	Sample Not Processed	Negative	Negative
Male	31	4 - TARV	1-NVP	Negative	Negative	Negative	Sample Not Processed	Negative	Negative
Female	31	4 - TARV	1-NVP	Negative	Negative	Negative	Not Available	Negative	Negative
Male	31	4 - TARV	1-NVP	Negative	Negative	Negative	Not Available	Negative	Negative
Male	#N/A	4 - TARV	#N/A	Negative	Negative	Negative	Not Available	LFU	LFU
Male	28	4 - TARV	1-NVP	Negative	New Collection (DBS Rejected)	Negative	Not Available	Negative	Negative
Female	35	4 - TARV	1-NVP	Negative	Negative	Negative	Sample Not Processed	Negative	Negative
Male	#N/A	4 - TARV	#N/A	Negative	Negative	Negative	Not Available	LFU	LFU
Female	37	4 - TARV	1-NVP	Negative	Negative	Negative	Sample Not Processed	Negative	Negative
Male	31	4 - TARV	Not Reported	Negative	New Collection (DBS Rejected)	Negative	Not Available	New Collecion (DBS rejected)	New Collecion (DBS rejected)
Female	31	4 - TARV	Not Reported	Negative	Negative	Negative	Not Available	Negative	Negative
Female	51	4 - TARV	1-NVP	Negative	Negative	Negative	Sample Not Processed	Negative	Negative
Male	35	4 - TARV	1-NVP	Sample Not Processed	Negative	Negative	Not Available	New Collecion (DBS rejected)	New Collecion (DBS rejected)
Male	33	4 - TARV	1-NVP	Negative	Negative	Negative	Sample Not Processed	Negative	Negative
Male	#N/A	4 - TARV	#N/A	Error	Negative	Negative	Not Available	LFU	LFU
Male	34	4 - TARV	1-NVP	Negative	Negative	Negative	Sample Not Processed	Negative	Negative
Female	36	4 - TARV	1-NVP	Negative	Negative	Negative	Not Available	Not Reported	Not Reported
Female	34	4 - TARV	1-NVP	Negative	Negative	Negative	Sample Not Processed	Negative	Negative
Female	34	4 - TARV	1-NVP	Negative	Negative	Negative	Sample Not Processed	Negative	Negative
Male	31	4 - TARV	Not Reported	Negative	Negative	Negative	Not Available	New Collecion (DBS rejected)	New Collecion (DBS rejected)
Male	30	4 - TARV	1-NVP	Negative	New Collection (DBS Rejected)	Negative	Not Available	Negative	Negative
Female	#N/A	4 - TARV	#N/A	Negative	New Collection (DBS Rejected)	Negative	Not Available	LFU	LFU
Male	30	4 - TARV	1-NVP	Negative	Negative	Negative	Sample Not Processed	Positive	Positive
Female	34	4 - TARV	1-NVP	Negative	Negative	Negative	Not Available	New Collecion (DBS rejected)	New Collecion (DBS rejected)
Female	#N/A	4 - TARV	#N/A	Negative	Negative	Negative	Not Available	LFU	LFU
Female	41	4 - TARV	1-NVP	Negative	Negative	Negative	Sample Not Processed	Negative	Negative
Female	33	4 - TARV	1-NVP	Negative	New Collection (DBS Rejected)	Negative	Sample Not Processed	Negative	Negative
Male	32	4 - TARV	1-NVP	Negative	Negative	Negative	Sample Not Processed	Negative	Negative
Female	32	4 - TARV	1-NVP	Negative	Negative	Negative	Sample Not Processed	Negative	Negative
Male	#N/A	Not Reported	#N/A	Error	New Collection (DBS Rejected)	Invalid	Not Available	LFU	LFU
Male	31	4 - TARV	1-NVP	Negative	New Collection (DBS Rejected)	Negative	Sample Not Processed	Negative	Negative
Male	31	4 - TARV	1-NVP	Negative	Negative	Negative	Sample Not Processed	Positive	Positive
Female	#N/A	4 - TARV	Not Reported	Positive	Positive	Positive	LFU	LFU	LFU
Female	31	4 - TARV	Not Reported	Negative	Negative	Negative	Sample Not Processed	Negative	Negative
Male	31	4 - TARV	1-NVP	Negative	Negative	Negative	Sample Not Processed	Negative	Negative
Male	127	4 - TARV	1-NVP	Negative	Negative	Negative	Not Available	Negative	Negative
Male	#N/A	4 - TARV	#N/A	Negative	Negative	Negative	Not Available	LFU	LFU
Female	31	4 - TARV	2-AZT	Error	Negative	Negative	Not Available	Negative	Negative
Female	31	4 - TARV	1-NVP	Negative	Negative	Negative	Not Available	Negative	Negative
Female	31	4 - TARV	1-NVP	Negative	Negative	Negative	Sample Not Processed	Negative	Negative
Female	1	4 - TARV	Not Reported	Negative	Negative	Negative	Not Available	Negative	Negative
Female	34	4 - TARV	1-NVP	Negative	Negative	Negative	Sample Not Processed	Negative	Negative
Male	34	4 - TARV	2-AZT	Negative	Negative	Negative	Not Available	Negative	Negative
Male	#N/A	Not Reported	#N/A	Negative	Negative	Negative	Not Available	LFU	LFU
Female	34	4 - TARV	1-NVP	Negative	Negative	Negative	Sample Not Processed	New Collecion (DBS rejected)	New Collecion (DBS rejected)
Female	31	4 - TARV	1-NVP	Error	New Collection (DBS Rejected)	Invalid	Not Available	Positive	Positive
Female	30	4 - TARV	Not Reported	Error	Negative	Negative	Not Available	New Collecion (DBS rejected)	New Collecion (DBS rejected)
Female	#N/A	4 - TARV	#N/A	Negative	Negative	Negative	Not Available	LFU	LFU
Female	#N/A	4 - TARV	#N/A	Negative	Negative	Negative	Not Available	LFU	LFU
Male	30	4 - TARV	1-NVP	Negative	New Collection (DBS Rejected)	Negative	Sample Not Processed	Positive	Positive
Female	#N/A	4 - TARV	#N/A	Error	Negative	Negative	Not Available	LFU	LFU
Female	#N/A	4 - TARV	#N/A	Negative	Negative	Negative	Not Available	LFU	LFU
Female	31	4 - TARV	1-NVP	Negative	Negative	Negative	Sample Not Processed	New Collecion (DBS rejected)	New Collecion (DBS rejected)
Male	#N/A	4 - TARV	#N/A	Negative	Negative	Negative	Not Available	LFU	LFU
Female	#N/A	4 - TARV	#N/A	Negative	New Collection (DBS Rejected)	Negative	Not Available	LFU	LFU
Female	30	4 - TARV	1-NVP	Negative	New Collection (DBS Rejected)	Negative	Sample Not Processed	Negative	Negative
Female	#N/A	4 - TARV	#N/A	Error	New Collection (DBS Rejected)	Invalid	Not Available	LFU	LFU
Male	29	4 - TARV	1-NVP	Negative	Negative	Negative	Sample Not Processed	Negative	Negative
Male	30	4 - TARV	1-NVP	Negative	Not Available	Negative	Sample Not Processed	Negative	Negative
Male	#N/A	4 - TARV	#N/A	Negative	Negative	Negative	Not Available	LFU	LFU
Female	30	4 - TARV	1-NVP	Negative	Not Available	Negative	Sample Not Processed	Negative	Negative
Male	34	4 - TARV	1-NVP	Negative	Negative	Negative	Sample Not Processed	New Collecion (DBS rejected)	New Collecion (DBS rejected)
Male	49	4 - TARV	Not Reported	Negative	New Collection (DBS Rejected)	Negative	Sample Not Processed	Negative	Negative
Female	28	4 - TARV	1-NVP	Negative	Negative	Negative	Sample Not Processed	Negative	Negative
Male	29	4 - TARV	1-NVP	Negative	Negative	Negative	Sample Not Processed	New Collecion (DBS rejected)	New Collecion (DBS rejected)
Female	60	4 - TARV	1-NVP	Negative	New Collection (DBS Rejected)	Negative	Sample Not Processed	Negative	Negative
Male	#N/A	#N/A	#N/A	Negative	Not Available	Negative	Not Available	LFU	LFU
Male	32	4 - TARV	1-NVP	Negative	Negative	Negative	Not Available	Negative	Negative
Male	31	4 - TARV	Not Reported	Negative	Negative	Negative	Sample Not Processed	Negative	Negative
Female	30	4 - TARV	1-NVP	Negative	Negative	Negative	Sample Not Processed	Negative	Negative
Female	#N/A	4 - TARV	#N/A	Negative	New Collection (DBS Rejected)	Negative	Sample Not Processed	Not Available	Not Available
Male	101	4 - TARV	0-None	Positive	New Collection (DBS Rejected)	Positive	Not Available	Positive	Positive
Female	#N/A	4 - TARV	#N/A	Error	New Collection (DBS Rejected)	Invalid	Not Available	LFU	LFU
Male	#N/A	4 - TARV	1-NVP	Negative	New Collection (DBS Rejected)	Negative	Not Available	Negative	Negative
Female	35	4 - TARV	1-NVP	Error	New Collection (DBS Rejected)	Invalid	Sample Not Processed	New Collecion (DBS rejected)	New Collecion (DBS rejected)
Female	31	4 - TARV	1-NVP	Negative	New Collection (DBS Rejected)	Negative	Not Available	Negative	Negative
Female	30	4 - TARV	1-NVP	Negative	New Collection (DBS Rejected)	Negative	Sample Not Processed	Negative	Negative
Female	30	4 - TARV	1-NVP	Negative	New Collection (DBS Rejected)	Negative	Sample Not Processed	Negative	Negative
Male	#N/A	4 - TARV	#N/A	Error	New Collection (DBS Rejected)	Invalid	Not Available	LFU	LFU
Female	30	4 - TARV	1-NVP	Negative	New Collection (DBS Rejected)	Negative	Sample Not Processed	Negative	Negative
Female	30	4 - TARV	1-NVP	Negative	New Collection (DBS Rejected)	Negative	Sample Not Processed	Negative	Negative
Female	30	4 - TARV	1-NVP	Negative	New Collection (DBS Rejected)	Negative	Sample Not Processed	New Collecion (DBS rejected)	New Collecion (DBS rejected)
Female	#N/A	4 - TARV	#N/A	Negative	Negative	Negative	Not Available	LFU	LFU
Male	#N/A	4 - TARV	#N/A	Negative	New Collection (DBS Rejected)	Negative	Not Available	LFU	LFU
Female	33	4 - TARV	1-NVP	Error	New Collection (DBS Rejected)	Invalid	Not Available	Negative	Negative
Male	32	4 - TARV	Not Reported	Negative	Negative	Negative	Sample Not Processed	Negative	Negative
Male	32	4 - TARV	1-NVP	Negative	New Collection (DBS Rejected)	Negative	Sample Not Processed	New Collecion (DBS rejected)	New Collecion (DBS rejected)
Female	#N/A	4 - TARV	#N/A	Negative	Negative	Negative	Not Available	LFU	LFU
Female	30	4 - TARV	1-NVP	Error	New Collection (DBS Rejected)	Invalid	Not Available	Negative	Negative
Male	30	4 - TARV	1-NVP	Negative	Negative	Negative	Sample Not Processed	New Collecion (DBS rejected)	New Collecion (DBS rejected)
Female	31	4 - TARV	Not Reported	Error	New Collection (DBS Rejected)	Invalid	Sample Not Processed	Negative	Negative
Female	30	4 - TARV	2-AZT	Negative	New Collection (DBS Rejected)	Negative	Sample Not Processed	Negative	Negative
Male	30	4 - TARV	1-NVP	Negative	Negative	Negative	Sample Not Processed	Negative	Negative
Male	30	4 - TARV	1-NVP	Negative	Negative	Negative	Sample Not Processed	New Collecion (DBS rejected)	New Collecion (DBS rejected)
Female	60	4 - TARV	1-NVP	Negative	Negative	Negative	Sample Not Processed	New Collecion (DBS rejected)	New Collecion (DBS rejected)
Male	30	4 - TARV	1-NVP	Negative	New Collection (DBS Rejected)	Negative	Sample Not Processed	Negative	Negative
Female	29	4 - TARV	1-NVP	Negative	Negative	Negative	Sample Not Processed	Negative	Negative
Female	29	4 - TARV	1-NVP	Negative	New Collection (DBS Rejected)	Negative	Sample Not Processed	Negative	Negative
Male	32	4 - TARV	1-NVP	Negative	Negative	Negative	Sample Not Processed	Negative	Negative
Male	34	4 - TARV	1-NVP	Error	Negative	Negative	Sample Not Processed	Negative	Negative
Male	29	4 - TARV	1-NVP	Negative	Negative	Negative	Sample Not Processed	Negative	Negative
Female	30	4 - TARV	1-NVP	Negative	Negative	Negative	Sample Not Processed	Negative	Negative
Female	36	4 - TARV	1-NVP	Negative	New Collection (DBS Rejected)	Negative	Sample Not Processed	Negative	Negative
Male	1	4 - TARV	Not Reported	Negative	Negative	Negative	Not Available	Negative	Negative
Female	30	4 - TARV	1-NVP	Error	Negative	Negative	Sample Not Processed	Negative	Negative
Male	29	4 - TARV	Not Reported	Negative	New Collection (DBS Rejected)	Negative	Sample Not Processed	Negative	Negative
Female	30	4 - TARV	Not Reported	Negative	Negative	Negative	Sample Not Processed	Negative	Negative
Female	#N/A	4 - TARV	#N/A	Negative	New Collection (DBS Rejected)	Negative	Not Available	LFU	LFU
Female	30	4 - TARV	Not Reported	Negative	New Collection (DBS Rejected)	Negative	Sample Not Processed	Negative	Negative
Female	30	4 - TARV	Not Reported	Negative	New Collection (DBS Rejected)	Negative	Sample Not Processed	New Collecion (DBS rejected)	New Collecion (DBS rejected)
Female	30	4 - TARV	1-NVP	Negative	New Collection (DBS Rejected)	Negative	Sample Not Processed	Negative	Negative
Male	36	4 - TARV	1-NVP	Negative	New Collection (DBS Rejected)	Negative	Sample Not Processed	Negative	Negative
Female	30	4 - TARV	Not Reported	Negative	New Collection (DBS Rejected)	Negative	Sample Not Processed	New Collecion (DBS rejected)	New Collecion (DBS rejected)
Male	30	4 - TARV	1-NVP	Negative	New Collection (DBS Rejected)	Negative	Not Available	Negative	Negative
Male	28	4 - TARV	Not Reported	Error	New Collection (DBS Rejected)	Invalid	Sample Not Processed	Negative	Negative
Female	31	4 - TARV	1-NVP	Negative	New Collection (DBS Rejected)	Negative	Sample Not Processed	Negative	Negative
Female	#N/A	4 - TARV	1-NVP	Error	New Collection (DBS Rejected)	Invalid	Not Available	New Collecion (DBS rejected)	New Collecion (DBS rejected)
Female	#N/A	4 - TARV	#N/A	Negative	New Collection (DBS Rejected)	Negative	Not Available	LFU	LFU
Male	31	4 - TARV	1-NVP	Error	New Collection (DBS Rejected)	Invalid	Sample Not Processed	New Collecion (DBS rejected)	New Collecion (DBS rejected)
Female	36	4 - TARV	1-NVP	Error	New Collection (DBS Rejected)	Invalid	Sample Not Processed	Negative	Negative
Female	30	4 - TARV	1-NVP	Negative	Negative	Negative	Sample Not Processed	New Collecion (DBS rejected)	New Collecion (DBS rejected)
Male	31	4 - TARV	1-NVP	Negative	Negative	Negative	Sample Not Processed	New Collecion (DBS rejected)	New Collecion (DBS rejected)
Female	#N/A	4 - TARV	1-NVP	Negative	Negative	Negative	Not Available	New Collecion (DBS rejected)	New Collecion (DBS rejected)
Male	31	4 - TARV	Not Reported	Negative	Negative	Negative	Negative	Negative	Negative
Female	36	4 - TARV	1-NVP	Negative	New Collection (DBS Rejected)	Negative	Negative	Negative	Negative
Female	#N/A	4 - TARV	#N/A	Negative	Negative	Negative	Not Available	LFU	LFU
Male	#N/A	4 - TARV	#N/A	Negative	Negative	Negative	Not Available	LFU	LFU
Female	#N/A	4 - TARV	#N/A	Negative	Negative	Negative	Not Available	LFU	LFU
Female	32	4 - TARV	1-NVP	Positive	Positive	Positive	Not Available	Positive	Positive
Female	#N/A	4 - TARV	#N/A	Negative	New Collection (DBS Rejected)	Negative	Not Available	LFU	LFU
Male	37	4 - TARV	1-NVP	Negative	Negative	Negative	Negative	Negative	Negative
Male	38	4 - TARV	1-NVP	Negative	Negative	Negative	Negative	Negative	Negative
Female	#N/A	4 - TARV	#N/A	Negative	Negative	Negative	Not Available	LFU	LFU
Female	#N/A	4 - TARV	#N/A	Error	Negative	Negative	Not Available	LFU	LFU
Male	#N/A	4 - TARV	#N/A	Error	New Collection (DBS Rejected)	Invalid	Not Available	LFU	LFU
Female	31	4 - TARV	1-NVP	Not Reported	Negative	Negative	Negative	Negative	Negative
Female	34	4 - TARV	1-NVP	Sample Not Processed	Not Available	Invalid	Negative	New Collecion (DBS rejected)	Negative
Male	31	4 - TARV	1-NVP	Sample Not Processed	Not Available	Invalid	Not Available	Negative	Negative
Male	34	4 - TARV	1-NVP	Negative	Negative	Negative	Negative	Negative	Negative
Male	#N/A	#N/A	#N/A	Sample Not Processed	Not Available	Invalid	Not Available	LFU	LFU
Female	#N/A	Not Reported	#N/A	Negative	Negative	Negative	Not Available	LFU	LFU
Female	#N/A	4 - TARV	#N/A	Negative	New Collection (DBS Rejected)	Negative	Not Available	LFU	LFU
Female	#N/A	Not Reported	#N/A	Negative	New Collection (DBS Rejected)	Negative	Not Available	LFU	LFU
Female	33	4 - TARV	1-NVP	Negative	Negative	Negative	Negative	Negative	Negative
Male	#N/A	Not Reported	#N/A	Negative	Negative	Negative	Not Available	LFU	LFU
Male	34	4 - TARV	1-NVP	Negative	Negative	Negative	Not Available	Negative	Negative
Female	34	4 - TARV	1-NVP	Negative	Negative	Negative	Negative	Negative	Negative
Male	#N/A	4 - TARV	#N/A	Negative	New Collection (DBS Rejected)	Negative	Not Available	LFU	LFU
Female	#N/A	4 - TARV	#N/A	Error	New Collection (DBS Rejected)	Invalid	Not Available	LFU	LFU
Male	33	4 - TARV	1-NVP	Negative	Negative	Negative	Negative	Negative	Negative
Male	33	4 - TARV	1-NVP	Negative	New Collection (DBS Rejected)	Negative	Negative	Negative	Negative
Male	#N/A	4 - TARV	#N/A	Negative	Negative	Negative	Not Available	LFU	LFU
Male	#N/A	4 - TARV	#N/A	Negative	Negative	Negative	Not Available	LFU	LFU
Female	#N/A	Not Reported	#N/A	Negative	New Collection (DBS Rejected)	Negative	Not Available	LFU	LFU
Male	31	4 - TARV	1-NVP	Negative	Negative	Negative	Negative	Negative	Negative
Female	31	4 - TARV	1-NVP	Error	Negative	Negative	Negative	Negative	Negative
Female	32	4 - TARV	1-NVP	Negative	New Collection (DBS Rejected)	Negative	Not Available	Negative	Negative
Male	32	4 - TARV	1-NVP	Negative	New Collection (DBS Rejected)	Negative	Not Available	Negative	Negative
Female	#N/A	Not Reported	#N/A	Negative	Negative	Negative	Not Available	LFU	LFU
Female	#N/A	Not Reported	#N/A	Negative	New Collection (DBS Rejected)	Negative	Not Available	LFU	LFU
Male	#N/A	Not Reported	#N/A	Negative	New Collection (DBS Rejected)	Negative	Not Available	LFU	LFU
Female	62	4 - TARV	1-NVP	Error	New Collection (DBS Rejected)	Invalid	Negative	Negative	Negative
Female	#N/A	Not Reported	#N/A	Negative	Negative	Negative	Not Available	LFU	LFU
Female	31	4 - TARV	Not Reported	Negative	Negative	Negative	Negative	Negative	Negative
Male	#N/A	Not Reported	#N/A	Negative	New Collection (DBS Rejected)	Negative	Not Available	LFU	LFU
Male	34	4 - TARV	1-NVP	Error	New Collection (DBS Rejected)	Invalid	Not Available	Negative	Negative
Female	34	4 - TARV	1-NVP	Negative	Negative	Negative	Not Available	Negative	Negative
Female	184	Not Reported	1-NVP	Negative	Negative	Negative	Not Available	Negative	Negative
Female	33	4 - TARV	Not Reported	Negative	Negative	Negative	Not Available	Negative	Negative
Male	62	4 - TARV	1-NVP	Error	Negative	Negative	Not Available	Negative	Negative
Female	30	4 - TARV	1-NVP	Negative	Negative	Negative	Negative	Negative	Negative
Male	32	4 - TARV	1-NVP	Negative	Negative	Negative	Negative	New Collecion (DBS rejected)	Negative
Female	#N/A	4 - TARV	1-NVP	Negative	New Collection (DBS Rejected)	Negative	Not Available	Negative	Negative
Male	#N/A	Not Reported	#N/A	Negative	Negative	Negative	Not Available	LFU	LFU
Female	#N/A	Not Reported	#N/A	Negative	New Collection (DBS Rejected)	Negative	Not Available	LFU	LFU
Male	#N/A	Not Reported	#N/A	Negative	Negative	Negative	Not Available	LFU	LFU
Female	33	4 - TARV	1-NVP	Negative	New Collection (DBS Rejected)	Negative	Negative	Negative	Negative
Female	31	4 - TARV	1-NVP	Negative	New Collection (DBS Rejected)	Negative	Negative	Negative	Negative
Female	#N/A	Not Reported	#N/A	Negative	New Collection (DBS Rejected)	Negative	Not Available	LFU	LFU
Female	29	4 - TARV	1-NVP	Positive	Positive	Positive	Positive	Positive	Positive
Female	32	4 - TARV	1-NVP	Negative	Negative	Negative	Not Available	Negative	Negative
Female	43	4 - TARV	1-NVP	Negative	Negative	Negative	Not Available	Negative	Negative
Male	31	4 - TARV	1-NVP	Negative	New Collection (DBS Rejected)	Negative	Negative	New Collecion (DBS rejected)	Negative
Female	31	4 - TARV	1-NVP	Negative	New Collection (DBS Rejected)	Negative	Negative	Negative	Negative
Male	64	4 - TARV	1-NVP	Negative	Negative	Negative	Negative	Negative	Negative
Female	#N/A	Not Reported	#N/A	Negative	Negative	Negative	Not Available	LFU	LFU
Female	34	4 - TARV	1-NVP	Negative	Negative	Negative	Not Available	Negative	Negative
Male	34	4 - TARV	1-NVP	Negative	New Collection (DBS Rejected)	Negative	Negative	Negative	Negative
Male	#N/A	4 - TARV	Not Reported	Negative	Negative	Negative	Not Available	Negative	Negative
Female	33	4 - TARV	1-NVP	Negative	Negative	Negative	Not Available	New Collecion (DBS rejected)	New Collecion (DBS rejected)
Female	33	4 - TARV	1-NVP	Negative	Negative	Negative	Negative	Negative	Negative
Female	34	4 - TARV	1-NVP	Negative	Negative	Negative	Negative	Negative	Negative
Female	34	4 - TARV	1-NVP	Negative	Negative	Negative	Not Available	Negative	Negative
Male	32	4 - TARV	1-NVP	Negative	Negative	Negative	Negative	Negative	Negative
Female	32	4 - TARV	1-NVP	Negative	Negative	Negative	Negative	Negative	Negative
Male	256	4 - TARV	1-NVP	Positive	Positive	Positive	Positive	Positive	Positive
Female	#N/A	Not Reported	#N/A	Negative	Negative	Negative	Not Available	LFU	LFU
Male	#N/A	Not Reported	#N/A	Negative	New Collection (DBS Rejected)	Negative	Not Available	LFU	LFU
Female	43	4 - TARV	1-NVP	Negative	Negative	Negative	Not Available	Negative	Negative
Female	#N/A	Not Reported	#N/A	Negative	Negative	Negative	Not Available	LFU	LFU
Female	31	4 - TARV	1-NVP	Error	Negative	Negative	Negative	Negative	Negative
Female	#N/A	Not Reported	#N/A	Negative	Negative	Negative	Not Available	LFU	LFU
Male	31	4 - TARV	1-NVP	Negative	Negative	Negative	Negative	Negative	Negative
Female	31	4 - TARV	1-NVP	Negative	Negative	Negative	Negative	Negative	Negative
Male	31	4 - TARV	1-NVP	Error	Negative	Negative	Negative	Negative	Negative
Female	#N/A	Not Reported	#N/A	Negative	Negative	Negative	Not Available	LFU	LFU
Male	30	4 - TARV	1-NVP	Negative	Negative	Negative	Not Available	Negative	Negative
Female	#N/A	Not Reported	#N/A	Negative	Negative	Negative	Not Available	LFU	LFU
Male	31	4 - TARV	1-NVP	Negative	Negative	Negative	Negative	New Collecion (DBS rejected)	Negative
Male	34	4 - TARV	1-NVP	Negative	Negative	Negative	Negative	Negative	Negative
Female	#N/A	Not Reported	#N/A	Negative	Negative	Negative	Not Available	LFU	LFU
Male	41	4 - TARV	1-NVP	Negative	Negative	Negative	Not Available	Negative	Negative
Female	62	4 - TARV	1-NVP	Negative	Negative	Negative	Negative	Negative	Negative
Male	#N/A	Not Reported	#N/A	Negative	Negative	Negative	Not Available	LFU	LFU
Male	32	4 - TARV	1-NVP	Negative	Negative	Negative	Negative	Negative	Negative
Female	32	4 - TARV	1-NVP	Negative	Negative	Negative	Negative	Negative	Negative
Female	31	4 - TARV	Not Reported	Negative	Negative	Negative	Negative	Negative	Negative
Female	#N/A	Not Reported	#N/A	Negative	Negative	Negative	Not Available	LFU	LFU
Female	31	4 - TARV	1-NVP	Negative	Negative	Negative	Not Available	Negative	Negative
Female	31	4 - TARV	1-NVP	Negative	Negative	Negative	Negative	Negative	Negative
Male	31	4 - TARV	1-NVP	Negative	Negative	Negative	Negative	Negative	Negative
Male	74	4 - TARV	1-NVP	Negative	Negative	Negative	Not Available	Negative	Negative
Female	31	4 - TARV	1-NVP	Error	Negative	Negative	Not Available	Negative	Negative
Male	31	4 - TARV	1-NVP	Negative	Negative	Negative	Negative	Negative	Negative
Male	31	4 - TARV	1-NVP	Negative	Negative	Negative	Negative	Negative	Negative
Female	34	4 - TARV	1-NVP	Negative	Negative	Negative	Not Available	Negative	Negative
Male	31	4 - TARV	1-NVP	Negative	Negative	Negative	Negative	Negative	Negative
Male	31	4 - TARV	1-NVP	Negative	Negative	Negative	Negative	Negative	Negative
Male	31	4 - TARV	1-NVP	Negative	Negative	Negative	Negative	Negative	Negative
Female	31	4 - TARV	1-NVP	Negative	Negative	Negative	Negative	Negative	Negative
Female	68	4 - TARV	1-NVP	Negative	Negative	Negative	Not Available	Positive	Positive
Male	#N/A	Not Reported	#N/A	Negative	Negative	Negative	Not Available	LFU	LFU
Male	#N/A	Not Reported	#N/A	Negative	Negative	Negative	Not Available	LFU	LFU
Male	157	4 - TARV	1-NVP	Negative	Negative	Negative	Not Available	Positive	Positive
Female	57	4 - TARV	1-NVP	Error	Negative	Negative	Negative	Negative	Negative
Female	31	4 - TARV	1-NVP	Negative	Negative	Negative	Not Available	Negative	Negative
Female	30	4 - TARV	1-NVP	Negative	Negative	Negative	Negative	Negative	Negative
Female	31	4 - TARV	1-NVP	Negative	Negative	Negative	Not Available	Negative	Negative
Male	31	4 - TARV	1-NVP	Negative	Negative	Negative	Negative	Negative	Negative
Female	58	4 - TARV	1-NVP	Negative	Negative	Negative	Negative	Negative	Negative
Male	#N/A	Not Reported	#N/A	Error	Negative	Negative	Not Available	LFU	LFU
Male	33	4 - TARV	1-NVP	Negative	Negative	Negative	Negative	Negative	Negative
Female	33	Not Reported	Not Reported	Negative	Negative	Negative	Negative	Negative	Negative
Female	32	4 - TARV	1-NVP	Negative	Negative	Negative	Negative	Negative	Negative
Male	32	4 - TARV	1-NVP	Negative	Negative	Negative	Negative	Negative	Negative
Female	32	4 - TARV	1-NVP	Negative	Negative	Negative	Negative	Negative	Negative
Female	32	4 - TARV	1-NVP	Negative	Negative	Negative	Negative	Negative	Negative
Male	62	4 - TARV	1-NVP	Negative	Negative	Negative	Negative	Negative	Negative
Female	31	4 - TARV	1-NVP	Negative	Negative	Negative	Negative	Negative	Negative
Female	31	4 - TARV	2-AZT	Negative	Negative	Negative	Negative	Negative	Negative
Male	62	4 - TARV	1-NVP	Negative	Negative	Negative	Negative	Negative	Negative
Female	31	4 - TARV	1-NVP	Negative	Negative	Negative	Positive	Positive	Positive
Female	31	4 - TARV	1-NVP	Negative	Negative	Negative	Not Available	Positive	Positive
Female	30	4 - TARV	1-NVP	Negative	Negative	Negative	Not Available	Negative	Negative
Female	#N/A	Not Reported	#N/A	Error	Negative	Negative	Not Available	LFU	LFU
Male	62	4 - TARV	1-NVP	Negative	Negative	Negative	Negative	Negative	Negative
Male	37	4 - TARV	1-NVP	Error	Negative	Negative	Not Available	New Collecion (DBS rejected)	New Collecion (DBS rejected)
Female	29	4 - TARV	1-NVP	Negative	Negative	Negative	Negative	Negative	Negative
Female	29	4 - TARV	1-NVP	Negative	Negative	Negative	Negative	Negative	Negative
Male	#N/A	Not Reported	#N/A	Negative	Negative	Negative	Not Available	LFU	LFU
Male	#N/A	Not Reported	#N/A	Error	Negative	Negative	Not Available	LFU	LFU
Male	31	4 - TARV	1-NVP	Negative	Negative	Negative	Negative	Negative	Negative
Male	29	4 - TARV	1-NVP	Negative	Negative	Negative	Negative	Negative	Negative
Female	31	4 - TARV	1-NVP	Negative	Negative	Negative	Negative	Negative	Negative
Male	#N/A	Not Reported	#N/A	Negative	Negative	Negative	Not Available	LFU	LFU
Female	#N/A	Not Reported	#N/A	Negative	Negative	Negative	Not Available	LFU	LFU
Male	34	4 - TARV	1-NVP	Negative	Negative	Negative	Negative	Negative	Negative
Male	33	4 - TARV	1-NVP	Negative	Negative	Negative	Negative	Negative	Negative
Male	#N/A	Not Reported	#N/A	Negative	Negative	Negative	Not Available	LFU	LFU
Female	28	4 - TARV	1-NVP	Negative	Negative	Negative	Negative	Negative	Negative
Male	31	4 - TARV	1-NVP	Negative	Negative	Negative	Negative	Negative	Negative
Female	31	4 - TARV	1-NVP	Negative	Negative	Negative	Negative	Negative	Negative
Male	#N/A	Not Reported	#N/A	Negative	Negative	Negative	Not Available	LFU	LFU
Male	#N/A	Not Reported	#N/A	Negative	Negative	Negative	Not Available	LFU	LFU
Female	31	4 - TARV	1-NVP	Error	Negative	Negative	Negative	New Collecion (DBS rejected)	Negative
Male	#N/A	Not Reported	#N/A	Negative	Negative	Negative	Not Available	LFU	LFU
Male	31	4 - TARV	1-NVP	Negative	Negative	Negative	Negative	New Collecion (DBS rejected)	Negative
Female	31	4 - TARV	1-NVP	Error	Negative	Negative	Negative	Negative	Negative
Male	64	4 - TARV	Not Reported	Negative	Negative	Negative	Not Available	Negative	Negative
Male	31	4 - TARV	1-NVP	Negative	Negative	Negative	Negative	Negative	Negative
Female	31	4 - TARV	1-NVP	Error	Negative	Negative	Not Available	Negative	Negative
Female	30	Not Reported	Not Reported	Negative	Negative	Negative	Negative	Negative	Negative
Female	#N/A	Not Reported	#N/A	Negative	Negative	Negative	Not Available	LFU	LFU
Female	30	4 - TARV	1-NVP	Negative	Negative	Negative	Not Available	Negative	Negative
Female	58	4 - TARV	1-NVP	Negative	Negative	Negative	Not Available	Negative	Negative
Female	30	4 - TARV	1-NVP	Negative	Negative	Negative	Negative	Negative	Negative
Female	30	4 - TARV	1-NVP	Negative	Negative	Negative	Negative	Negative	Negative
Female	30	4 - TARV	1-NVP	Negative	Negative	Negative	Not Available	Negative	Negative
Male	36	4 - TARV	1-NVP	Negative	Negative	Negative	Negative	Negative	Negative
Female	33	4 - TARV	1-NVP	Negative	Negative	Negative	Not Available	Negative	Negative
Male	32	4 - TARV	1-NVP	Negative	Negative	Negative	Negative	Negative	Negative
Male	#N/A	Not Reported	#N/A	Negative	Negative	Negative	Not Available	LFU	LFU
Male	35	4 - TARV	2-AZT	Negative	Negative	Negative	Negative	Negative	Negative
Female	32	4 - TARV	1-NVP	Negative	Negative	Negative	Negative	Negative	Negative
Female	32	4 - TARV	1-NVP	Negative	Negative	Negative	Not Available	Negative	Negative
Male	32	Not Reported	Not Reported	Negative	Negative	Negative	Negative	Negative	Negative
Female	#N/A	Not Reported	#N/A	Negative	Negative	Negative	Not Available	LFU	LFU
Male	30	4 - TARV	1-NVP	Negative	Negative	Negative	Negative	Negative	Negative
Female	30	4 - TARV	1-NVP	Negative	Negative	Negative	Negative	Negative	Negative
Female	29	Not Reported	#N/A	Negative	Negative	Negative	Error	Not Available	Not Available
Female	35	4 - TARV	1-NVP	Negative	Negative	Negative	Not Available	Negative	Negative
Male	33	Not Reported	Not Reported	Negative	Negative	Negative	Negative	Negative	Negative
Male	30	4 - TARV	1-NVP	Negative	Negative	Negative	Negative	Negative	Negative
Male	32	4 - TARV	1-NVP	Negative	Negative	Negative	Negative	Negative	Negative
Female	32	4 - TARV	1-NVP	Negative	Negative	Negative	Negative	Negative	Negative
Male	29	4 - TARV	1-NVP	Negative	Negative	Negative	Negative	Negative	Negative
Male	#N/A	Not Reported	#N/A	Negative	Negative	Negative	Not Available	LFU	LFU
Male	32	4 - TARV	1-NVP	Negative	Negative	Negative	Negative	Negative	Negative
Male	39	4 - TARV	1-NVP	Negative	Negative	Negative	Negative	Negative	Negative
Female	31	Not Reported	Not Reported	Negative	Negative	Negative	Negative	Negative	Negative
Female	59	4 - TARV	1-NVP	Negative	Negative	Negative	Not Available	Negative	Negative
Male	#N/A	Not Reported	#N/A	Negative	Negative	Negative	Not Available	LFU	LFU
Female	#N/A	4 - TARV	1-NVP	Negative	Negative	Negative	Not Available	New Collecion (DBS rejected)	New Collecion (DBS rejected)
Male	#N/A	Not Reported	#N/A	Error	Negative	Negative	Not Available	LFU	LFU
Male	30	4 - TARV	Not Reported	Negative	Negative	Negative	Not Available	Negative	Negative
Male	53	Not Reported	#N/A	Negative	Negative	Negative	Negative	Not Available	Negative
Male	30	4 - TARV	1-NVP	Error	Negative	Negative	Negative	Negative	Negative
Female	33	4 - TARV	1-NVP	Negative	Negative	Negative	Negative	Negative	Negative
Female	#N/A	Not Reported	#N/A	Negative	Negative	Negative	Not Available	LFU	LFU
Male	30	4 - TARV	1-NVP	Negative	Negative	Negative	Negative	Negative	Negative
Male	#N/A	Not Reported	#N/A	Negative	Negative	Negative	Not Available	LFU	LFU
Female	63	4 - TARV	1-NVP	Negative	Negative	Negative	Negative	Negative	Negative
Male	30	4 - TARV	1-NVP	Negative	Negative	Negative	Negative	Negative	Negative
Male	30	4 - TARV	1-NVP	Negative	Negative	Negative	Negative	Negative	Negative
Female	29	4 - TARV	1-NVP	Negative	Negative	Negative	Negative	Negative	Negative
Male	30	4 - TARV	1-NVP	Negative	Negative	Negative	Not Available	Not Reported	Not Reported
Female	#N/A	Not Reported	#N/A	Negative	Negative	Negative	Not Available	LFU	LFU
Female	30	4 - TARV	1-NVP	Negative	Negative	Negative	Negative	Negative	Negative
Female	62	4 - TARV	1-NVP	Negative	Negative	Negative	Not Available	Negative	Negative
Male	30	4 - TARV	1-NVP	Negative	Negative	Negative	Negative	Negative	Negative
Male	29	4 - TARV	1-NVP	Negative	Negative	Negative	Not Available	Negative	Negative
Female	33	4 - TARV	1-NVP	Negative	Negative	Negative	Negative	Negative	Negative
Female	160	4 - TARV	1-NVP	Negative	Negative	Negative	Not Available	Negative	Negative
Male	30	4 - TARV	1-NVP	Negative	Negative	Negative	Negative	Negative	Negative
Male	30	4 - TARV	1-NVP	Negative	Negative	Negative	Negative	Negative	Negative
Male	32	4 - TARV	1-NVP	Error	Negative	Negative	Negative	Negative	Negative
Male	#N/A	4 - TARV	1-NVP	Positive	Positive	Positive	Not Available	LFU	LFU
Male	31	4 - TARV	1-NVP	Negative	Negative	Negative	Not Available	Negative	Negative
Male	31	4 - TARV	1-NVP	Negative	Negative	Negative	Negative	New Collecion (DBS rejected)	Negative
Male	31	4 - TARV	1-NVP	Negative	Negative	Negative	Negative	Negative	Negative
Female	31	4 - TARV	1-NVP	Negative	Negative	Negative	Negative	Negative	Negative
Male	31	4 - TARV	1-NVP	Negative	Negative	Negative	Not Available	Negative	Negative
Male	#N/A	4 - TARV	1-NVP	Negative	Negative	Negative	Not Available	Negative	Negative
Male	35	4 - TARV	1-NVP	Negative	Negative	Negative	Not Available	Negative	Negative
Female	31	4 - TARV	1-NVP	Negative	Negative	Negative	Negative	New Collecion (DBS rejected)	Negative
Male	40	4 - TARV	1-NVP	Negative	Negative	Negative	Negative	Negative	Negative
Male	30	4 - TARV	1-NVP	Negative	Negative	Negative	Negative	Negative	Negative
Female	40	4 - TARV	1-NVP	Negative	Negative	Negative	Negative	Negative	Negative
Male	#N/A	Not Reported	#N/A	Negative	Negative	Negative	Not Available	LFU	LFU
Female	30	4 - TARV	1-NVP	Negative	Negative	Negative	Negative	Negative	Negative
Female	31	4 - TARV	1-NVP	Negative	Negative	Negative	Negative	Negative	Negative
Male	138	4 - TARV	1-NVP	Negative	Negative	Negative	Not Available	Positive	Positive
Female	#N/A	Not Reported	#N/A	Negative	Negative	Negative	Not Available	LFU	LFU
Male	63	4 - TARV	1-NVP	Error	Negative	Negative	Not Available	Negative	Negative
Female	30	4 - TARV	1-NVP	Negative	Negative	Negative	Negative	Negative	Negative
Male	61	4 - TARV	1-NVP	Negative	Negative	Negative	Not Available	New Collecion (DBS rejected)	New Collecion (DBS rejected)
Female	29	4 - TARV	1-NVP	Negative	Negative	Negative	Not Available	Negative	Negative
Male	30	4 - TARV	1-NVP	Negative	Negative	Negative	Negative	New Collecion (DBS rejected)	Negative
Female	30	4 - TARV	1-NVP	Negative	Negative	Negative	Negative	Negative	Negative
Female	29	4 - TARV	1-NVP	Error	Negative	Negative	Negative	Negative	Negative
Male	29	4 - TARV	1-NVP	Negative	Negative	Negative	Negative	Negative	Negative
Female	#N/A	4 - TARV	#N/A	Negative	Negative	Negative	Not Available	LFU	LFU
Female	28	4 - TARV	1-NVP	Negative	Negative	Negative	Negative	Negative	Negative
Male	142	4 - TARV	1-NVP	Positive	Positive	Positive	Positive	Positive	Positive
Male	63	4 - TARV	1-NVP	Negative	Negative	Negative	Negative	Negative	Negative
Female	28	4 - TARV	1-NVP	Negative	Negative	Negative	Negative	Negative	Negative
Male	28	4 - TARV	1-NVP	Negative	Negative	Negative	Negative	Negative	Negative
Male	33	4 - TARV	1-NVP	Negative	Negative	Negative	Negative	Negative	Negative
Male	29	4 - TARV	1-NVP	Negative	Negative	Negative	Negative	Negative	Negative
Male	29	4 - TARV	1-NVP	Negative	Negative	Negative	Negative	Negative	Negative
Female	30	4 - TARV	1-NVP	Negative	Negative	Negative	Negative	Negative	Negative
Female	36	4 - TARV	1-NVP	Error	Negative	Negative	Not Available	Negative	Negative
Female	35	4 - TARV	1-NVP	Negative	Negative	Negative	Negative	Negative	Negative
Male	31	4 - TARV	1-NVP	Negative	Negative	Negative	Not Available	New Collecion (DBS rejected)	New Collecion (DBS rejected)
Female	#N/A	Not Reported	#N/A	Negative	Negative	Negative	Not Available	LFU	LFU
Female	#N/A	Not Reported	#N/A	Error	Negative	Negative	Not Available	LFU	LFU
Male	31	4 - TARV	1-NVP	Negative	Negative	Negative	Not Available	Negative	Negative
Female	#N/A	Not Reported	#N/A	Negative	Negative	Negative	Not Available	LFU	LFU
Female	#N/A	Not Reported	#N/A	Negative	Negative	Negative	Not Available	LFU	LFU
Male	30	4 - TARV	1-NVP	Negative	Negative	Negative	Negative	Negative	Negative
Female	30	4 - TARV	1-NVP	Negative	Negative	Negative	Negative	Negative	Negative
Female	30	4 - TARV	1-NVP	Negative	Negative	Negative	Negative	Negative	Negative
Female	30	4 - TARV	1-NVP	Negative	Negative	Negative	Negative	Negative	Negative
Male	32	Not Reported	Not Reported	Negative	Negative	Negative	Negative	Negative	Negative
Male	32	4 - TARV	1-NVP	Negative	Negative	Negative	Negative	Negative	Negative
Female	32	4 - TARV	1-NVP	Negative	Negative	Negative	Not Available	Negative	Negative
Male	31	4 - TARV	1-NVP	Negative	Negative	Negative	Negative	Negative	Negative
Male	40	4 - TARV	1-NVP	Negative	Negative	Negative	Not Available	New Collecion (DBS rejected)	New Collecion (DBS rejected)
Male	47	4 - TARV	Not Reported	Error	Negative	Negative	Not Available	New Collecion (DBS rejected)	New Collecion (DBS rejected)
Female	31	4 - TARV	1-NVP	Negative	Negative	Negative	Negative	Negative	Negative
Female	#N/A	Not Reported	#N/A	Negative	Negative	Negative	Not Available	LFU	LFU
Female	31	4 - TARV	1-NVP	Negative	Negative	Negative	Negative	Negative	Negative
Male	31	4 - TARV	1-NVP	Negative	Negative	Negative	Negative	Negative	Negative
Male	92	4 - TARV	1-NVP	Negative	Negative	Negative	Negative	Negative	Negative
Female	31	4 - TARV	1-NVP	Negative	Negative	Negative	Negative	Negative	Negative
Male	31	4 - TARV	1-NVP	Negative	Negative	Negative	Negative	Negative	Negative
Female	31	4 - TARV	1-NVP	Negative	Negative	Negative	Negative	Negative	Negative
Male	32	4 - TARV	1-NVP	Negative	Negative	Negative	Not Available	Negative	Negative
Female	#N/A	Not Reported	#N/A	Negative	Negative	Negative	Not Available	LFU	LFU
Female	34	WHO Option A	1-NVP	Negative	Negative	Negative	Negative	New Collecion (DBS rejected)	Negative
Female	#N/A	4 - TARV	1-NVP	Error	Negative	Negative	Not Available	New Collecion (DBS rejected)	New Collecion (DBS rejected)
Male	31	4 - TARV	1-NVP	Negative	Negative	Negative	Error	Negative	Negative
Female	32	4 - TARV	1-NVP	Negative	Negative	Negative	Not Available	Negative	Negative
Male	31	4 - TARV	1-NVP	Negative	Negative	Negative	Negative	New Collecion (DBS rejected)	Negative
Male	36	4 - TARV	1-NVP	Negative	Negative	Negative	Negative	New Collecion (DBS rejected)	Negative
Male	36	Not Reported	#N/A	Negative	Negative	Negative	Negative	Not Available	Negative
Female	65	4 - TARV	1-NVP	Negative	Negative	Negative	Not Available	Negative	Negative
Female	#N/A	Not Reported	#N/A	Negative	Negative	Negative	Not Available	LFU	LFU
Male	31	4 - TARV	1-NVP	Negative	Negative	Negative	Negative	New Collecion (DBS rejected)	Negative
Male	123	4 - TARV	1-NVP	Positive	Positive	Positive	Positive	Positive	Positive
Female	34	4 - TARV	1-NVP	Negative	Negative	Negative	Negative	New Collecion (DBS rejected)	Negative
Female	228	4 - TARV	1-NVP	Negative	Negative	Negative	Not Available	Negative	Negative
Female	29	4 - TARV	1-NVP	Negative	Negative	Negative	Negative	New Collecion (DBS rejected)	Negative
Male	#N/A	Not Reported	#N/A	Negative	Negative	Negative	Not Available	LFU	LFU
Male	35	4 - TARV	1-NVP	Negative	Negative	Negative	Negative	Negative	Negative
Male	32	4 - TARV	1-NVP	Error	Negative	Negative	Not Available	New Collecion (DBS rejected)	New Collecion (DBS rejected)
Male	38	4 - TARV	1-NVP	Negative	Negative	Negative	Negative	Negative	Negative
Male	31	4 - TARV	1-NVP	Negative	Negative	Negative	Negative	Negative	Negative
Male	75	4 - TARV	1-NVP	Negative	Negative	Negative	Negative	Negative	Negative
Male	30	4 - TARV	1-NVP	Negative	Negative	Negative	Not Available	Negative	Negative
Female	31	4 - TARV	1-NVP	Negative	Negative	Negative	Negative	Negative	Negative
Male	#N/A	4 - TARV	1-NVP	Negative	Negative	Negative	Not Available	Negative	Negative
Male	30	4 - TARV	1-NVP	Negative	Negative	Negative	Negative	Negative	Negative
Male	20	4 - TARV	Not Reported	Negative	Negative	Negative	Not Available	Negative	Negative
Female	32	4 - TARV	1-NVP	Negative	Negative	Negative	Not Available	New Collecion (DBS rejected)	New Collecion (DBS rejected)
Male	30	4 - TARV	1-NVP	Negative	Negative	Negative	Negative	Negative	Negative
Female	31	4 - TARV	1-NVP	Negative	Negative	Negative	Negative	Negative	Negative
Male	31	4 - TARV	1-NVP	Negative	Negative	Negative	Negative	Negative	Negative
Female	31	4 - TARV	Not Reported	Negative	Negative	Negative	Negative	New Collecion (DBS rejected)	Negative
Female	#N/A	Not Reported	#N/A	Negative	Negative	Negative	Not Available	LFU	LFU
Male	29	4 - TARV	1-NVP	Negative	Negative	Negative	Negative	Negative	Negative
Female	33	4 - TARV	1-NVP	Negative	Negative	Negative	Negative	Negative	Negative
Male	31	4 - TARV	1-NVP	Error	Negative	Negative	Not Available	New Collecion (DBS rejected)	New Collecion (DBS rejected)
Male	183	4 - TARV	1-NVP	Negative	Negative	Negative	Not Available	Negative	Negative
Male	31	4 - TARV	Not Reported	Negative	Negative	Negative	Negative	Negative	Negative
Female	41	Not Reported	Not Reported	Error	Negative	Negative	Not Available	Negative	Negative
Female	36	4 - TARV	1-NVP	Error	Negative	Negative	Not Available	Negative	Negative
Female	#N/A	4 - TARV	1-NVP	Negative	Negative	Negative	Not Available	New Collecion (DBS rejected)	New Collecion (DBS rejected)
Male	32	4 - TARV	1-NVP	Error	Negative	Negative	Negative	Negative	Negative
Male	188	4 - TARV	Not Reported	Negative	Negative	Negative	Not Available	Positive	Positive
Male	#N/A	4 - TARV	1-NVP	Error	Negative	Negative	Not Available	Negative	Negative
Female	32	4 - TARV	1-NVP	Negative	Negative	Negative	Negative	Negative	Negative
Female	38	4 - TARV	1-NVP	Negative	Negative	Negative	Not Available	Negative	Negative
Female	31	4 - TARV	1-NVP	Error	Negative	Negative	Negative	Negative	Negative
Male	30	4 - TARV	1-NVP	Negative	Negative	Negative	Negative	Negative	Negative
Female	#N/A	Not Reported	#N/A	Error	Negative	Negative	Not Available	LFU	LFU
Male	31	4 - TARV	1-NVP	Error	Negative	Negative	Not Available	Negative	Negative
Female	30	4 - TARV	1-NVP	Error	Negative	Negative	Negative	Negative	Negative
Female	35	4 - TARV	1-NVP	Negative	Negative	Negative	Negative	Negative	Negative
Male	30	4 - TARV	1-NVP	Error	Negative	Negative	Not Available	Negative	Negative
Male	#N/A	Not Reported	#N/A	Error	Negative	Negative	Not Available	LFU	LFU
Male	#N/A	Not Reported	#N/A	Negative	Negative	Negative	Not Available	LFU	LFU
Female	32	4 - TARV	1-NVP	Error	Negative	Negative	Negative	Negative	Negative
Female	31	4 - TARV	1-NVP	Negative	Negative	Negative	Negative	Negative	Negative
Male	30	4 - TARV	1-NVP	Negative	Negative	Negative	Negative	Negative	Negative
Male	31	4 - TARV	1-NVP	Negative	Negative	Negative	Negative	Negative	Negative
Female	32	4 - TARV	1-NVP	Negative	Negative	Negative	Not Available	Negative	Negative
Male	30	4 - TARV	1-NVP	Negative	Negative	Negative	Negative	Negative	Negative
Male	31	4 - TARV	Not Reported	Negative	Negative	Negative	Negative	Negative	Negative
Male	92	4 - TARV	1-NVP	Negative	Negative	Negative	Not Available	Not Reported	Not Reported
Female	#N/A	Not Reported	#N/A	Negative	Negative	Negative	Not Available	LFU	LFU
Male	61	Not Reported	Not Reported	Negative	Negative	Negative	Not Available	Negative	Negative
Male	#N/A	Not Reported	#N/A	Negative	Negative	Negative	Not Available	LFU	LFU
Female	32	4 - TARV	Not Reported	Error	Negative	Negative	Negative	Negative	Negative
Male	35	4 - TARV	1-NVP	Negative	Negative	Negative	Not Available	Negative	Negative
Female	33	4 - TARV	1-NVP	Negative	Negative	Negative	Negative	New Collecion (DBS rejected)	Negative
Male	33	4 - TARV	1-NVP	Negative	Negative	Negative	Negative	Negative	Negative
Female	30	4 - TARV	Not Reported	Negative	Negative	Negative	Negative	Negative	Negative
Female	31	4 - TARV	1-NVP	Negative	Negative	Negative	Not Available	Positive	Positive
Male	123	4 - TARV	1-NVP	Negative	Negative	Negative	Negative	Not Reported	Negative
Male	30	4 - TARV	Not Reported	Negative	Negative	Negative	Negative	Negative	Negative
Male	30	4 - TARV	1-NVP	Negative	Negative	Negative	Positive	Positive	Positive
Female	52	4 - TARV	2-AZT	Negative	Negative	Negative	Not Available	Negative	Negative
Female	62	4 - TARV	1-NVP	Negative	Negative	Negative	Not Available	New Collecion (DBS rejected)	New Collecion (DBS rejected)
Male	#N/A	Not Reported	#N/A	Negative	Negative	Negative	Not Available	LFU	LFU
Male	30	4 - TARV	1-NVP	Negative	Negative	Negative	Negative	Negative	Negative
Male	31	4 - TARV	1-NVP	Negative	Negative	Negative	Not Available	Negative	Negative
Female	#N/A	Not Reported	#N/A	Negative	Negative	Negative	Not Available	LFU	LFU
Male	#N/A	#N/A	#N/A	Negative	Not Available	Negative	Not Available	LFU	LFU
Female	29	4 - TARV	1-NVP	Negative	Negative	Negative	Negative	Negative	Negative
Female	65	4 - TARV	1-NVP	Negative	Negative	Negative	Negative	New Collecion (DBS rejected)	Negative
Female	33	4 - TARV	1-NVP	Negative	Negative	Negative	Negative	Negative	Negative
Male	29	4 - TARV	1-NVP	Negative	Negative	Negative	Negative	Negative	Negative
Female	32	4 - TARV	Not Reported	Negative	Negative	Negative	Error	Negative	Negative
Female	32	4 - TARV	1-NVP	Negative	Negative	Negative	Negative	Negative	Negative
Female	31	4 - TARV	1-NVP	Negative	Negative	Negative	Negative	New Collecion (DBS rejected)	Negative
Female	#N/A	Not Reported	#N/A	Negative	Negative	Negative	Not Available	LFU	LFU
Female	37	4 - TARV	1-NVP	Negative	Negative	Negative	Not Available	Negative	Negative
Male	32	4 - TARV	1-NVP	Negative	Negative	Negative	Negative	New Collecion (DBS rejected)	Negative
Male	33	4 - TARV	1-NVP	Negative	Negative	Negative	Negative	Negative	Negative
Male	32	4 - TARV	1-NVP	Error	Negative	Negative	Not Available	Negative	Negative
Female	32	4 - TARV	1-NVP	Negative	Negative	Negative	Error	Negative	Negative
Female	43	4 - TARV	1-NVP	Negative	Negative	Negative	Negative	New Collecion (DBS rejected)	Negative
Female	31	4 - TARV	1-NVP	Negative	Negative	Negative	Negative	New Collecion (DBS rejected)	Negative
Male	#N/A	Not Reported	#N/A	Negative	Negative	Negative	Not Available	LFU	LFU
Male	31	4 - TARV	1-NVP	Negative	Negative	Negative	Negative	Negative	Negative
Male	31	4 - TARV	1-NVP	Negative	Negative	Negative	Error	Negative	Negative
Male	31	Not Reported	Not Reported	Error	Negative	Negative	Not Available	New Collecion (DBS rejected)	New Collecion (DBS rejected)
Male	31	4 - TARV	Not Reported	Negative	Negative	Negative	Negative	New Collecion (DBS rejected)	Negative
Male	154	4 - TARV	1-NVP	Negative	Negative	Negative	Negative	Negative	Negative
Male	33	4 - TARV	1-NVP	Negative	Negative	Negative	Not Available	Negative	Negative
Female	#N/A	Not Reported	#N/A	Negative	Negative	Negative	Not Available	LFU	LFU
Male	33	4 - TARV	1-NVP	Negative	Negative	Negative	Error	New Collecion (DBS rejected)	New Collecion (DBS rejected)
Female	32	4 - TARV	1-NVP	Positive	New Collection (DBS Rejected)	Positive	Negative	Not Reported	Negative
Male	32	4 - TARV	1-NVP	Negative	Negative	Negative	Negative	Negative	Negative
Female	33	4 - TARV	1-NVP	Negative	Negative	Negative	Negative	Negative	Negative
Male	#N/A	Not Reported	#N/A	Error	Negative	Negative	Not Available	LFU	LFU
Male	#N/A	Not Reported	#N/A	Negative	Negative	Negative	Not Available	LFU	LFU
Female	#N/A	Not Reported	#N/A	Negative	Negative	Negative	Not Available	LFU	LFU
Male	#N/A	Not Reported	#N/A	Error	Negative	Negative	Not Available	LFU	LFU
Male	31	4 - TARV	1-NVP	Negative	Negative	Negative	Error	Negative	Negative
Male	31	Not Reported	Not Reported	Negative	Negative	Negative	Negative	New Collecion (DBS rejected)	Negative
Male	32	Not Reported	#N/A	Negative	Negative	Negative	Positive	Not Available	Positive
Male	32	4 - TARV	1-NVP	Negative	Negative	Negative	Negative	New Collecion (DBS rejected)	Negative
Female	#N/A	Not Reported	#N/A	Negative	Negative	Negative	Not Available	LFU	LFU
Male	62	4 - TARV	1-NVP	Negative	Negative	Negative	Not Available	Negative	Negative
Male	32	4 - TARV	1-NVP	Negative	Negative	Negative	Negative	New Collecion (DBS rejected)	Negative
Female	#N/A	Not Reported	#N/A	Negative	Negative	Negative	Not Available	LFU	LFU
Female	31	4 - TARV	1-NVP	Negative	Negative	Negative	Error	New Collecion (DBS rejected)	New Collecion (DBS rejected)
Male	29	4 - TARV	1-NVP	Negative	Negative	Negative	Negative	New Collecion (DBS rejected)	Negative
Female	31	4 - TARV	1-NVP	Negative	Negative	Negative	Negative	Negative	Negative
Female	#N/A	Not Reported	#N/A	Negative	Negative	Negative	Not Available	LFU	LFU
Male	31	4 - TARV	1-NVP	Negative	Negative	Negative	Error	New Collecion (DBS rejected)	New Collecion (DBS rejected)
Male	33	4 - TARV	1-NVP	Negative	Negative	Negative	Not Available	Negative	Negative
Male	30	4 - TARV	1-NVP	Negative	Negative	Negative	Not Available	New Collecion (DBS rejected)	New Collecion (DBS rejected)
Male	#N/A	Not Reported	#N/A	Negative	Negative	Negative	Not Available	LFU	LFU
Male	#N/A	Not Reported	#N/A	Negative	Negative	Negative	Not Available	LFU	LFU
Female	30	4 - TARV	1-NVP	Error	Negative	Negative	Negative	Negative	Negative
Male	32	4 - TARV	1-NVP	Error	Negative	Negative	Negative	Negative	Negative
Male	31	4 - TARV	1-NVP	Negative	Negative	Negative	Negative	Negative	Negative
Male	60	4 - TARV	1-NVP	Negative	Negative	Negative	Not Available	Negative	Negative
Female	29	4 - TARV	1-NVP	Negative	Negative	Negative	Negative	New Collecion (DBS rejected)	Negative
Male	63	4 - TARV	1-NVP	Negative	Negative	Negative	Negative	Negative	Negative
Male	62	4 - TARV	1-NVP	Negative	Negative	Negative	Not Available	Negative	Negative
Male	#N/A	Not Reported	#N/A	Negative	Negative	Negative	Not Available	LFU	LFU
Female	32	4 - TARV	1-NVP	Negative	Negative	Negative	Not Available	Negative	Negative
Female	32	4 - TARV	1-NVP	Negative	Negative	Negative	Negative	Negative	Negative
Male	32	4 - TARV	1-NVP	Negative	Negative	Negative	Negative	Negative	Negative
Female	31	4 - TARV	1-NVP	Negative	Negative	Negative	Negative	Negative	Negative
Male	31	4 - TARV	1-NVP	Negative	Negative	Negative	Negative	Negative	Negative
Female	30	4 - TARV	1-NVP	Negative	Negative	Negative	Not Available	New Collecion (DBS rejected)	New Collecion (DBS rejected)
Female	#N/A	Not Reported	#N/A	Negative	Negative	Negative	Not Available	LFU	LFU
Male	64	4 - TARV	1-NVP	Negative	Negative	Negative	Not Available	Negative	Negative
Male	#N/A	Not Reported	#N/A	Negative	Negative	Negative	Not Available	LFU	LFU
Female	31	4 - TARV	1-NVP	Negative	Negative	Negative	Negative	Negative	Negative
Male	#N/A	Not Reported	#N/A	Negative	Negative	Negative	Not Available	LFU	LFU
Female	34	4 - TARV	1-NVP	Negative	Negative	Negative	Negative	Negative	Negative
Female	34	Not Reported	Not Reported	Negative	Negative	Negative	Not Available	New Collecion (DBS rejected)	New Collecion (DBS rejected)
Male	34	4 - TARV	1-NVP	Negative	Negative	Negative	Negative	Negative	Negative
Female	#N/A	Not Reported	#N/A	Error	Negative	Negative	Not Available	LFU	LFU
Female	34	4 - TARV	1-NVP	Negative	Negative	Negative	Negative	Negative	Negative
Female	33	4 - TARV	1-NVP	Negative	Negative	Negative	Negative	Negative	Negative
Female	34	4 - TARV	1-NVP	Negative	Negative	Negative	Negative	Negative	Negative
Female	33	4 - TARV	1-NVP	Negative	Negative	Negative	Negative	Negative	Negative
Male	33	4 - TARV	1-NVP	Error	Negative	Negative	Negative	Negative	Negative
Female	#N/A	Not Reported	#N/A	Negative	Negative	Negative	Not Available	LFU	LFU
Female	33	4 - TARV	1-NVP	Negative	Negative	Negative	Negative	Negative	Negative
Male	31	4 - TARV	1-NVP	Error	Negative	Negative	Negative	Negative	Negative
Male	34	4 - TARV	1-NVP	Negative	Negative	Negative	Not Available	Negative	Negative
Female	31	4 - TARV	1-NVP	Negative	Negative	Negative	Negative	Negative	Negative
Male	#N/A	Not Reported	#N/A	Negative	Negative	Negative	Not Available	LFU	LFU
Female	31	4 - TARV	Not Reported	Negative	Negative	Negative	Negative	Negative	Negative
Female	31	4 - TARV	1-NVP	Negative	Negative	Negative	Negative	Negative	Negative
Male	177	Not Reported	#N/A	Negative	Negative	Negative	Negative	Not Available	Negative
Female	#N/A	Not Reported	#N/A	Negative	Negative	Negative	Not Available	LFU	LFU
Male	31	4 - TARV	1-NVP	Negative	Negative	Negative	Negative	Negative	Negative
Female	#N/A	Not Reported	#N/A	Negative	Negative	Negative	Not Available	LFU	LFU
Male	31	4 - TARV	1-NVP	Negative	Negative	Negative	Negative	Negative	Negative
Male	34	4 - TARV	1-NVP	Negative	Negative	Negative	Negative	Negative	Negative
Male	#N/A	Not Reported	#N/A	Negative	Negative	Negative	Not Available	LFU	LFU
Male	31	4 - TARV	1-NVP	Positive	Positive	Positive	Positive	Positive	Positive
Female	62	4 - TARV	1-NVP	Negative	Negative	Negative	Negative	Negative	Negative
Female	#N/A	Not Reported	#N/A	Negative	Negative	Negative	Not Available	LFU	LFU
Female	31	4 - TARV	1-NVP	Negative	Negative	Negative	Negative	Negative	Negative
Female	31	4 - TARV	1-NVP	Negative	Negative	Negative	Not Available	Negative	Negative
Female	30	4 - TARV	Not Reported	Negative	Negative	Negative	Negative	Negative	Negative
Male	33	4 - TARV	1-NVP	Negative	Negative	Negative	Not Available	Negative	Negative
Male	33	4 - TARV	1-NVP	Error	Negative	Negative	Not Available	Negative	Negative
Female	48	4 - TARV	1-NVP	Error	Negative	Negative	Negative	Negative	Negative
Female	#N/A	Not Reported	#N/A	Negative	Negative	Negative	Not Available	LFU	LFU
Male	32	Not Reported	Not Reported	Negative	Negative	Negative	Negative	Negative	Negative
Female	#N/A	Not Reported	#N/A	Negative	Negative	Negative	Not Available	LFU	LFU
Male	178	Not Reported	#N/A	Negative	Negative	Negative	Negative	Not Available	Negative
Female	38	Not Reported	Not Reported	Negative	Negative	Negative	Not Available	Negative	Negative
Female	31	4 - TARV	1-NVP	Negative	Negative	Negative	Not Available	Negative	Negative
Female	#N/A	Not Reported	#N/A	Negative	Negative	Negative	Not Available	LFU	LFU
Male	31	4 - TARV	1-NVP	Negative	Negative	Negative	Negative	Negative	Negative
Female	77	4 - TARV	1-NVP	Error	Negative	Negative	Not Available	Negative	Negative
Female	#N/A	Not Reported	#N/A	Negative	Negative	Negative	Not Available	LFU	LFU
Male	42	4 - TARV	1-NVP	Error	Negative	Negative	Negative	Negative	Negative
Female	33	4 - TARV	1-NVP	Negative	Negative	Negative	Negative	Negative	Negative
Male	41	4 - TARV	1-NVP	Negative	Negative	Negative	Not Available	Negative	Negative
Male	#N/A	Not Reported	#N/A	Negative	Negative	Negative	Not Available	LFU	LFU
Male	32	4 - TARV	Not Reported	Negative	Negative	Negative	Negative	Negative	Negative
Female	32	4 - TARV	1-NVP	Negative	Negative	Negative	Negative	Negative	Negative
Male	#N/A	Not Reported	#N/A	Negative	Negative	Negative	Not Available	LFU	LFU
Male	31	4 - TARV	1-NVP	Error	Negative	Negative	Negative	Negative	Negative
Female	32	4 - TARV	1-NVP	Negative	Negative	Negative	Negative	Negative	Negative
Female	46	4 - TARV	1-NVP	Negative	Negative	Negative	Negative	Negative	Negative
Female	31	4 - TARV	1-NVP	Positive	Positive	Positive	Positive	Positive	Positive
Male	31	4 - TARV	1-NVP	Negative	Negative	Negative	Negative	Negative	Negative
Female	31	4 - TARV	1-NVP	Negative	Negative	Negative	Negative	Negative	Negative
Male	31	4 - TARV	1-NVP	Negative	Negative	Negative	Negative	Negative	Negative
Female	#N/A	Not Reported	#N/A	Negative	Negative	Negative	Not Available	LFU	LFU
Male	29	4 - TARV	1-NVP	Negative	Negative	Negative	Not Available	Negative	Negative
Female	#N/A	4 - TARV	#N/A	Negative	Negative	Negative	Not Available	LFU	LFU
Male	#N/A	4 - TARV	#N/A	Negative	Negative	Negative	Not Available	LFU	LFU
Female	#N/A	4 - TARV	#N/A	Negative	Negative	Negative	Not Available	LFU	LFU
Male	29	4 - TARV	1-NVP	Error	Negative	Negative	Not Available	Negative	Negative
Male	33	4 - TARV	1-NVP	Negative	Negative	Negative	Not Available	Negative	Negative
Female	32	4 - TARV	1-NVP	Negative	Negative	Negative	Negative	Negative	Negative
Female	29	4 - TARV	1-NVP	Negative	Negative	Negative	Not Available	Negative	Negative
Male	31	4 - TARV	1-NVP	Negative	Negative	Negative	Negative	Negative	Negative
Male	28	Not Reported	#N/A	Negative	Negative	Negative	Negative	Not Available	Negative
Male	35	4 - TARV	1-NVP	Error	Negative	Negative	Not Available	Negative	Negative
Male	31	4 - TARV	1-NVP	Error	Negative	Negative	Negative	Negative	Negative
Male	80	4 - TARV	1-NVP	Negative	Negative	Negative	Not Available	Negative	Negative
Male	31	4 - TARV	1-NVP	Error	Negative	Negative	Not Available	Negative	Negative
Female	31	4 - TARV	1-NVP	Negative	Negative	Negative	Negative	Negative	Negative
Female	#N/A	Not Reported	#N/A	Negative	Negative	Negative	Not Available	LFU	LFU
Female	61	4 - TARV	1-NVP	Negative	Negative	Negative	Not Available	Negative	Negative
Female	#N/A	Not Reported	#N/A	Negative	Negative	Negative	Not Available	LFU	LFU
Female	33	4 - TARV	1-NVP	Negative	Negative	Negative	Negative	Negative	Negative
Male	33	4 - TARV	1-NVP	Negative	Negative	Negative	Negative	Negative	Negative
Female	33	4 - TARV	1-NVP	Negative	Negative	Negative	Negative	Negative	Negative
Male	#N/A	Not Reported	#N/A	Negative	Negative	Negative	Not Available	LFU	LFU
Female	#N/A	Not Reported	#N/A	Negative	Negative	Negative	Not Available	LFU	LFU
Female	30	4 - TARV	1-NVP	Negative	Negative	Negative	Not Available	Negative	Negative
Female	#N/A	Not Reported	#N/A	Negative	Negative	Negative	Not Available	LFU	LFU
Male	#N/A	Not Reported	#N/A	Negative	Negative	Negative	Not Available	LFU	LFU
Female	151	4 - TARV	1-NVP	Negative	Negative	Negative	Negative	Negative	Negative
Male	33	Not Reported	Not Reported	Error	Negative	Negative	Negative	Negative	Negative
Male	49	4 - TARV	1-NVP	Negative	Negative	Negative	Negative	Negative	Negative
Male	29	4 - TARV	1-NVP	Negative	Negative	Negative	Negative	Negative	Negative
Female	31	4 - TARV	1-NVP	Negative	Negative	Negative	Negative	Negative	Negative
Male	29	Not Reported	Not Reported	Negative	Negative	Negative	Negative	Negative	Negative
Male	30	4 - TARV	1-NVP	Negative	Negative	Negative	Negative	Negative	Negative
Male	31	4 - TARV	1-NVP	Negative	Negative	Negative	Negative	Negative	Negative
Male	29	0-None	1-NVP	Negative	Negative	Negative	Negative	Negative	Negative
Female	60	4 - TARV	1-NVP	Negative	Negative	Negative	Negative	Negative	Negative
Male	92	4 - TARV	1-NVP	Negative	Negative	Negative	Negative	Negative	Negative
Female	29	4 - TARV	1-NVP	Negative	Negative	Negative	Negative	Negative	Negative
Female	#N/A	Not Reported	#N/A	Error	Negative	Negative	Not Available	LFU	LFU
Female	33	Not Reported	Not Reported	Negative	Negative	Negative	Negative	Negative	Negative
Male	32	4 - TARV	1-NVP	Negative	Negative	Negative	Negative	Negative	Negative
Male	28	4 - TARV	1-NVP	Negative	Negative	Negative	Negative	Negative	Negative
Female	31	Not Reported	Not Reported	Negative	Negative	Negative	Not Available	Negative	Negative
Male	#N/A	Not Reported	#N/A	Negative	Negative	Negative	Not Available	LFU	LFU
Female	36	4 - TARV	1-NVP	Error	Negative	Negative	Negative	Negative	Negative
Male	32	4 - TARV	1-NVP	Negative	Negative	Negative	Not Available	Negative	Negative
Male	35	4 - TARV	1-NVP	Negative	Negative	Negative	Not Available	Negative	Negative
Male	32	4 - TARV	1-NVP	Error	Negative	Negative	Negative	Negative	Negative
Male	35	Not Reported	1-NVP	Negative	Negative	Negative	Error	Negative	Negative
Female	36	4 - TARV	1-NVP	Negative	Negative	Negative	Not Available	Negative	Negative
Female	36	Not Reported	#N/A	Error	Negative	Negative	Negative	Not Available	Negative
Male	41	4 - TARV	1-NVP	Negative	Negative	Negative	Not Available	Negative	Negative
Female	32	4 - TARV	1-NVP	Negative	Negative	Negative	Negative	Negative	Negative
Female	32	4 - TARV	1-NVP	Negative	Negative	Negative	Not Available	Negative	Negative
Female	120	Not Reported	#N/A	Negative	Negative	Negative	Negative	Not Available	Negative
Male	34	4 - TARV	1-NVP	Negative	Negative	Negative	Not Available	Negative	Negative
Female	33	4 - TARV	1-NVP	Negative	Negative	Negative	Negative	Negative	Negative
Male	3	4 - TARV	1-NVP	Negative	Negative	Negative	Not Available	Negative	Negative
Female	63	4 - TARV	1-NVP	Negative	Negative	Negative	Not Available	Negative	Negative
Male	39	4 - TARV	1-NVP	Negative	Negative	Negative	Negative	New Collecion (DBS rejected)	Negative
Male	33	Not Reported	Not Reported	Negative	Negative	Negative	Not Available	Negative	Negative
Female	#N/A	Not Reported	#N/A	Negative	Negative	Negative	Not Available	LFU	LFU
Female	31	Not Reported	1-NVP	Negative	Negative	Negative	Negative	Negative	Negative
Female	31	4 - TARV	1-NVP	Negative	Negative	Negative	Negative	Negative	Negative
Male	30	4 - TARV	Not Reported	Negative	Negative	Negative	Negative	Negative	Negative
Not Reported	30	4 - TARV	1-NVP	Positive	Positive	Positive	Positive	Positive	Positive
Female	34	4 - TARV	1-NVP	Negative	Negative	Negative	Negative	Negative	Negative
Female	#N/A	Not Reported	#N/A	Negative	Negative	Negative	Not Available	LFU	LFU
Male	36	4 - TARV	1-NVP	Negative	Negative	Negative	Negative	Negative	Negative
Male	29	4 - TARV	1-NVP	Negative	Negative	Negative	Negative	Negative	Negative
Female	29	4 - TARV	1-NVP	Negative	Negative	Negative	Negative	Negative	Negative
Male	33	4 - TARV	1-NVP	Negative	Negative	Negative	Negative	Negative	Negative
Male	#N/A	Not Reported	#N/A	Error	Negative	Negative	Not Available	LFU	LFU
Male	33	4 - TARV	1-NVP	Negative	Negative	Negative	Negative	Negative	Negative
Male	33	4 - TARV	1-NVP	Negative	Negative	Negative	Negative	Negative	Negative
Female	61	4 - TARV	1-NVP	Negative	Negative	Negative	Negative	Negative	Negative
Male	31	4 - TARV	1-NVP	Negative	Negative	Negative	Negative	Negative	Negative
Male	#N/A	Not Reported	#N/A	Negative	Negative	Negative	Not Available	LFU	LFU
Male	30	4 - TARV	1-NVP	Negative	Negative	Negative	Negative	Negative	Negative
Female	30	4 - TARV	1-NVP	Negative	Negative	Negative	Not Available	Negative	Negative
Female	#N/A	Not Reported	#N/A	Negative	Negative	Negative	Not Available	LFU	LFU
Male	64	4 - TARV	1-NVP	Negative	Negative	Negative	Not Available	Negative	Negative
Male	31	4 - TARV	1-NVP	Negative	Negative	Negative	Negative	New Collecion (DBS rejected)	Negative
Female	#N/A	Not Reported	#N/A	Negative	Negative	Negative	Not Available	LFU	LFU
Male	30	4 - TARV	1-NVP	Negative	Negative	Negative	Negative	Negative	Negative
Female	30	Not Reported	1-NVP	Negative	Negative	Negative	Negative	Negative	Negative
Male	39	4 - TARV	1-NVP	Negative	Negative	Negative	Negative	Negative	Negative
Female	33	4 - TARV	Not Reported	Negative	Negative	Negative	Not Available	New Collecion (DBS rejected)	New Collecion (DBS rejected)
Female	33	4 - TARV	1-NVP	Negative	Negative	Negative	Not Available	Negative	Negative
Male	61	4 - TARV	1-NVP	Negative	Negative	Negative	Negative	Negative	Negative
Female	31	4 - TARV	1-NVP	Negative	Negative	Negative	Negative	New Collecion (DBS rejected)	Negative
Male	30	4 - TARV	1-NVP	Negative	Negative	Negative	Negative	Negative	Negative
Female	31	Not Reported	#N/A	Negative	Negative	Negative	Negative	Not Available	Negative
Male	64	4 - TARV	1-NVP	Negative	Negative	Negative	Negative	Negative	Negative
Female	#N/A	Not Reported	#N/A	Negative	Negative	Negative	Not Available	LFU	LFU
Male	#N/A	Not Reported	#N/A	Negative	Negative	Negative	Not Available	LFU	LFU
Male	#N/A	Not Reported	#N/A	Positive	Positive	Positive	Not Available	LFU	LFU
Female	34	4 - TARV	Not Reported	Negative	Negative	Negative	Not Available	Negative	Negative
Female	34	4 - TARV	Not Reported	Negative	Negative	Negative	Not Available	Negative	Negative
Female	#N/A	Not Reported	#N/A	Error	Negative	Negative	Not Available	LFU	LFU
Male	33	4 - TARV	1-NVP	Error	Negative	Negative	Negative	Negative	Negative
Female	#N/A	4 - TARV	#N/A	Negative	Negative	Negative	Not Available	LFU	LFU
Female	33	4 - TARV	1-NVP	Negative	Negative	Negative	Negative	New Collecion (DBS rejected)	Negative
Female	33	4 - TARV	1-NVP	Negative	Negative	Negative	Negative	Negative	Negative
Male	33	4 - TARV	1-NVP	Error	Negative	Negative	Positive	Positive	Positive
Male	33	4 - TARV	1-NVP	Negative	Negative	Negative	Negative	Negative	Negative
Male	32	4 - TARV	1-NVP	Negative	Negative	Negative	Negative	Negative	Negative
Male	31	4 - TARV	1-NVP	Negative	Negative	Negative	Not Available	Negative	Negative
Female	30	4 - TARV	1-NVP	Negative	Negative	Negative	Negative	Negative	Negative
Female	65	4 - TARV	#N/A	Negative	Negative	Negative	Negative	Negative	Negative
Female	31	4 - TARV	1-NVP	Negative	Negative	Negative	Negative	Negative	Negative
Female	#N/A	4 - TARV	#N/A	Negative	Negative	Negative	Not Available	LFU	LFU
Female	29	4 - TARV	1-NVP	Error	Negative	Negative	Negative	Negative	Negative
Male	29	4 - TARV	1-NVP	Error	Negative	Negative	Negative	Negative	Negative
Male	29	4 - TARV	1-NVP	Error	Negative	Negative	Negative	Negative	Negative
Female	33	4 - TARV	1-NVP	Negative	Negative	Negative	Negative	Negative	Negative
Male	29	4 - TARV	1-NVP	Negative	Negative	Negative	Negative	Negative	Negative
Female	33	4 - TARV	1-NVP	Negative	Negative	Negative	Negative	Negative	Negative
Male	#N/A	4 - TARV	#N/A	Error	Negative	Negative	Not Available	LFU	LFU
Male	29	4 - TARV	1-NVP	Negative	Negative	Negative	Negative	Negative	Negative
Female	29	4 - TARV	1-NVP	Negative	Negative	Negative	Negative	Negative	Negative
Male	61	4 - TARV	1-NVP	Negative	Negative	Negative	Negative	Negative	Negative
Male	32	4 - TARV	1-NVP	Error	Negative	Negative	Not Available	Negative	Negative
Male	32	4 - TARV	1-NVP	Negative	Negative	Negative	Negative	Negative	Negative
Male	#N/A	4 - TARV	#N/A	Negative	Negative	Negative	Not Available	LFU	LFU
Female	32	4 - TARV	1-NVP	Negative	Negative	Negative	Negative	Negative	Negative
Male	#N/A	4 - TARV	#N/A	Negative	Negative	Negative	Not Available	LFU	LFU
Female	#N/A	4 - TARV	#N/A	Negative	Negative	Negative	Not Available	LFU	LFU
Male	31	4 - TARV	1-NVP	Negative	Negative	Negative	Negative	Negative	Negative
Female	31	4 - TARV	1-NVP	Negative	Negative	Negative	Not Available	Negative	Negative
Female	29	4 - TARV	1-NVP	Negative	Negative	Negative	Not Available	Negative	Negative
Female	31	4 - TARV	1-NVP	Negative	Negative	Negative	Negative	Negative	Negative
Female	31	4 - TARV	Not Reported	Negative	Negative	Negative	Negative	Negative	Negative
Female	30	4 - TARV	1-NVP	Error	Negative	Negative	Negative	Negative	Negative
Male	37	4 - TARV	1-NVP	Error	Negative	Negative	Negative	Negative	Negative
Female	29	4 - TARV	1-NVP	Error	Negative	Negative	Negative	Negative	Negative
Female	31	4 - TARV	1-NVP	Negative	Negative	Negative	Not Available	Negative	Negative
Female	34	4 - TARV	1-NVP	Negative	Negative	Negative	Negative	Negative	Negative
Male	34	4 - TARV	1-NVP	Negative	Negative	Negative	Negative	Negative	Negative
Female	33	4 - TARV	1-NVP	Negative	Negative	Negative	Negative	Negative	Negative
Female	33	4 - TARV	Not Reported	Negative	Negative	Negative	Not Available	Negative	Negative
Male	32	4 - TARV	1-NVP	Negative	Negative	Negative	Negative	Negative	Negative
Male	31	4 - TARV	1-NVP	Negative	Negative	Negative	Not Available	Negative	Negative
Male	36	4 - TARV	1-NVP	Negative	Negative	Negative	Negative	Negative	Negative
Male	32	4 - TARV	1-NVP	Negative	Negative	Negative	Not Available	Negative	Negative
Female	32	4 - TARV	1-NVP	Negative	Negative	Negative	Not Available	Negative	Negative
Male	32	4 - TARV	1-NVP	Negative	Negative	Negative	Not Available	Negative	Negative
Male	#N/A	4 - TARV	#N/A	Error	Negative	Negative	Not Available	LFU	LFU
Male	#N/A	4 - TARV	#N/A	Negative	Negative	Negative	Not Available	LFU	LFU
Female	33	4 - TARV	1-NVP	Negative	Negative	Negative	Negative	Negative	Negative
Male	#N/A	4 - TARV	#N/A	Negative	Negative	Negative	Not Available	LFU	LFU
Male	33	4 - TARV	1-NVP	Negative	Negative	Negative	Not Available	New Collecion (DBS rejected)	New Collecion (DBS rejected)
Male	33	4 - TARV	1-NVP	Positive	Positive	Positive	Positive	Positive	Positive
Female	36	4 - TARV	1-NVP	Negative	Negative	Negative	Negative	Negative	Negative
Female	32	4 - TARV	1-NVP	Error	Negative	Negative	Negative	Negative	Negative
Female	32	4 - TARV	1-NVP	Negative	Negative	Negative	Negative	Negative	Negative
Male	33	4 - TARV	1-NVP	Error	Negative	Negative	Not Available	Negative	Negative
Male	46	4 - TARV	1-NVP	Negative	Negative	Negative	Negative	Negative	Negative
Male	#N/A	4 - TARV	#N/A	Negative	Negative	Negative	Not Available	LFU	LFU
Female	32	4 - TARV	1-NVP	Negative	Negative	Negative	Negative	New Collecion (DBS rejected)	Negative
Female	36	4 - TARV	1-NVP	Error	Negative	Negative	Not Available	Negative	Negative
Male	32	4 - TARV	1-NVP	Error	Negative	Negative	Negative	Negative	Negative
Female	#N/A	4 - TARV	#N/A	Negative	Negative	Negative	Not Available	LFU	LFU
Male	30	4 - TARV	1-NVP	Negative	Negative	Negative	Not Available	Negative	Negative
Male	31	4 - TARV	1-NVP	Negative	Negative	Negative	Negative	Negative	Negative
Male	#N/A	4 - TARV	#N/A	Negative	Negative	Negative	Not Available	LFU	LFU
Male	#N/A	4 - TARV	#N/A	Negative	Negative	Negative	Not Available	LFU	LFU
Female	36	4 - TARV	1-NVP	Negative	Negative	Negative	Not Available	Positive	Positive
Female	#N/A	4 - TARV	#N/A	Negative	Negative	Negative	Not Available	LFU	LFU
Female	#N/A	4 - TARV	#N/A	Negative	Negative	Negative	Not Available	LFU	LFU
Male	#N/A	4 - TARV	#N/A	Error	Negative	Negative	Not Available	LFU	LFU
Female	#N/A	4 - TARV	#N/A	Negative	Negative	Negative	Not Available	LFU	LFU
Male	#N/A	4 - TARV	#N/A	Negative	Negative	Negative	Not Available	LFU	LFU
Male	33	4 - TARV	1-NVP	Negative	Negative	Negative	Negative	Negative	Negative
Male	#N/A	4 - TARV	#N/A	Error	Negative	Negative	Not Available	LFU	LFU
Female	30	4 - TARV	1-NVP	Error	Negative	Negative	Not Available	Negative	Negative
Female	#N/A	4 - TARV	#N/A	Negative	Negative	Negative	Not Available	LFU	LFU
Male	29	4 - TARV	0-None	Negative	Negative	Negative	Not Available	Negative	Negative
Female	#N/A	4 - TARV	#N/A	Negative	Negative	Negative	Not Available	LFU	LFU
Male	31	4 - TARV	1-NVP	Negative	Negative	Negative	Not Available	Negative	Negative
Female	32	4 - TARV	1-NVP	Negative	Negative	Negative	Not Available	New Collecion (DBS rejected)	New Collecion (DBS rejected)
Female	#N/A	Not Reported	#N/A	Negative	Negative	Negative	Not Available	LFU	LFU
Male	30	4 - TARV	Not Reported	Negative	Negative	Negative	Negative	Negative	Negative
Female	#N/A	4 - TARV	#N/A	Negative	Negative	Negative	Not Available	LFU	LFU
Male	30	4 - TARV	1-NVP	Negative	Negative	Negative	Negative	Negative	Negative
Female	30	4 - TARV	1-NVP	Negative	Negative	Negative	Negative	New Collecion (DBS rejected)	Negative
Male	#N/A	4 - TARV	#N/A	Error	Negative	Negative	Not Available	LFU	LFU
Male	30	4 - TARV	1-NVP	Negative	Negative	Negative	Positive	Positive	Positive
Female	#N/A	4 - TARV	#N/A	Negative	Negative	Negative	Not Available	LFU	LFU
Female	30	4 - TARV	1-NVP	Negative	Negative	Negative	Not Available	New Collecion (DBS rejected)	New Collecion (DBS rejected)
Male	33	4 - TARV	1-NVP	Negative	Negative	Negative	Not Available	Negative	Negative
Female	29	4 - TARV	1-NVP	Negative	Negative	Negative	Negative	Negative	Negative
Male	33	4 - TARV	1-NVP	Negative	Negative	Negative	Not Available	Negative	Negative
Male	#N/A	4 - TARV	#N/A	Negative	Negative	Negative	Not Available	LFU	LFU
Male	30	4 - TARV	1-NVP	Negative	Negative	Negative	Negative	Negative	Negative
Male	30	4 - TARV	1-NVP	Negative	Negative	Negative	Negative	Negative	Negative
Female	#N/A	4 - TARV	#N/A	Negative	Negative	Negative	Not Available	LFU	LFU
Female	31	4 - TARV	1-NVP	Negative	Negative	Negative	Negative	Negative	Negative
Male	31	4 - TARV	1-NVP	Negative	Negative	Negative	Negative	Negative	Negative
Female	30	4 - TARV	1-NVP	Negative	Negative	Negative	Negative	Negative	Negative
Female	30	4 - TARV	1-NVP	Positive	Positive	Positive	Positive	Positive	Positive
Female	#N/A	4 - TARV	#N/A	Negative	Negative	Negative	Not Available	LFU	LFU
Female	30	4 - TARV	1-NVP	Negative	Negative	Negative	Negative	Negative	Negative
Male	#N/A	4 - TARV	#N/A	Negative	Negative	Negative	Not Available	LFU	LFU
Female	#N/A	4 - TARV	#N/A	Error	Negative	Negative	Not Available	LFU	LFU
Female	#N/A	4 - TARV	#N/A	Negative	Negative	Negative	Not Available	LFU	LFU
Male	#N/A	4 - TARV	#N/A	Error	Negative	Negative	Not Available	LFU	LFU
Male	31	4 - TARV	1-NVP	Negative	Negative	Negative	Negative	Negative	Negative
Male	31	4 - TARV	1-NVP	Negative	Negative	Negative	Negative	Negative	Negative
Female	47	4 - TARV	#N/A	Error	Negative	Negative	Negative	Negative	Negative
Male	#N/A	4 - TARV	#N/A	Negative	Negative	Negative	Not Available	LFU	LFU
Male	#N/A	4 - TARV	#N/A	Negative	Negative	Negative	Not Available	LFU	LFU
Female	#N/A	4 - TARV	#N/A	Negative	Negative	Negative	Not Available	LFU	LFU
Female	#N/A	4 - TARV	#N/A	Negative	Negative	Negative	Not Available	LFU	LFU
Male	30	4 - TARV	1-NVP	Negative	Negative	Negative	Negative	Negative	Negative
Female	30	4 - TARV	1-NVP	Negative	Negative	Negative	Negative	Negative	Negative
Male	#N/A	Not Reported	#N/A	Negative	Negative	Negative	Not Available	LFU	LFU
Male	#N/A	Not Reported	#N/A	Negative	Negative	Negative	Not Available	LFU	LFU
Female	#N/A	4 - TARV	#N/A	Negative	Negative	Negative	Not Available	LFU	LFU
Male	#N/A	Not Reported	#N/A	Negative	Negative	Negative	Not Available	LFU	LFU
Female	43	Not Reported	#N/A	Error	Negative	Negative	Negative	Negative	Negative
Female	#N/A	Not Reported	#N/A	Negative	Negative	Negative	Not Available	LFU	LFU
Male	30	4 - TARV	1-NVP	Negative	Negative	Negative	Negative	Negative	Negative
Male	30	4 - TARV	1-NVP	Negative	Negative	Negative	Negative	Negative	Negative
Male	#N/A	Not Reported	#N/A	Negative	Negative	Negative	Not Available	LFU	LFU
Male	30	4 - TARV	1-NVP	Negative	Negative	Negative	Negative	Negative	Negative
Female	#N/A	Not Reported	#N/A	Negative	Negative	Negative	Not Available	LFU	LFU
Male	#N/A	Not Reported	#N/A	Negative	Negative	Negative	Not Available	LFU	LFU
Male	#N/A	Not Reported	#N/A	Negative	Negative	Negative	Not Available	LFU	LFU
Female	#N/A	Not Reported	#N/A	Negative	Negative	Negative	Not Available	LFU	LFU
Female	#N/A	Not Reported	#N/A	Error	Positive	Positive	Not Available	LFU	LFU
Female	#N/A	Not Reported	#N/A	Negative	Negative	Negative	Not Available	LFU	LFU
Male	30	4 - TARV	1-NVP	Negative	Negative	Negative	Negative	Negative	Negative
Male	30	4 - TARV	1-NVP	Negative	Negative	Negative	Negative	Negative	Negative
Female	30	4 - TARV	1-NVP	Negative	Negative	Negative	Negative	Negative	Negative
Female	30	4 - TARV	1-NVP	Negative	Negative	Negative	Negative	Negative	Negative
Male	#N/A	Not Reported	#N/A	Negative	Negative	Negative	Not Available	LFU	LFU
Female	#N/A	Not Reported	#N/A	Error	Negative	Negative	Not Available	LFU	LFU
Female	#N/A	Not Reported	#N/A	Error	New Collection (DBS Rejected)	Invalid	Not Available	LFU	LFU
Male	31	4 - TARV	1-NVP	Error	Negative	Negative	Negative	Negative	Negative
Male	#N/A	Not Reported	#N/A	Negative	Negative	Negative	Not Available	LFU	LFU
Male	32	4 - TARV	1-NVP	Error	Negative	Negative	Negative	Negative	Negative
Female	46	4 - TARV	1-NVP	Error	New Collection (DBS Rejected)	Invalid	Negative	Negative	Negative
Female	#N/A	4 - TARV	#N/A	Negative	Negative	Negative	Not Available	LFU	LFU
Male	59	4 - TARV	1-NVP	Negative	Negative	Negative	Negative	Negative	Negative
Not Reported	30	4 - TARV	Not Reported	Negative	Negative	Negative	Negative	Negative	Negative
Female	30	4 - TARV	1-NVP	Negative	Negative	Negative	Negative	Negative	Negative
Female	#N/A	Not Reported	#N/A	Negative	Negative	Negative	Not Available	LFU	LFU
Not Reported	#N/A	4 - TARV	#N/A	Error	Negative	Negative	Not Available	LFU	LFU
Female	30	4 - TARV	1-NVP	Error	Negative	Negative	Negative	Negative	Negative
Male	31	4 - TARV	1-NVP	Negative	Negative	Negative	Negative	Negative	Negative
Female	51	4 - TARV	1-NVP	Negative	Negative	Negative	Not Available	Negative	Negative
Male	33	4 - TARV	1-NVP	Negative	Negative	Negative	Negative	Negative	Negative
Female	77	4 - TARV	Not Reported	Negative	Negative	Negative	Negative	Negative	Negative
Male	#N/A	Not Reported	#N/A	Negative	Negative	Negative	Not Available	LFU	LFU
Male	#N/A	4 - TARV	#N/A	Negative	New Collection (DBS Rejected)	Negative	Not Available	LFU	LFU
Male	#N/A	4 - TARV	#N/A	Error	New Collection (DBS Rejected)	Invalid	Not Available	LFU	LFU
Female	#N/A	4 - TARV	Not Reported	Error	Negative	Negative	Not Available	Negative	Negative
Female	#N/A	WHO Option A	#N/A	Negative	Negative	Negative	Not Available	LFU	LFU
Male	31	4 - TARV	1-NVP	Negative	Negative	Negative	Negative	Negative	Negative
Male	#N/A	4 - TARV	#N/A	Error	Negative	Negative	Not Available	LFU	LFU
Male	#N/A	4 - TARV	Not Reported	Negative	Negative	Negative	Not Available	Negative	Negative
Male	31	4 - TARV	Not Reported	Negative	Negative	Negative	Negative	Negative	Negative
Female	#N/A	4 - TARV	Not Reported	Negative	Negative	Negative	Not Available	Negative	Negative
Male	31	4 - TARV	0-None	Negative	Negative	Negative	Negative	Negative	Negative
Female	#N/A	4 - TARV	Not Reported	Negative	Negative	Negative	Not Available	Negative	Negative
Male	#N/A	Not Reported	#N/A	Negative	Negative	Negative	Not Available	LFU	LFU
Male	31	4 - TARV	1-NVP	Negative	Negative	Negative	Negative	Negative	Negative
Female	31	4 - TARV	1-NVP	Negative	Negative	Negative	Negative	Negative	Negative
Female	#N/A	4 - TARV	#N/A	Negative	Negative	Negative	Not Available	LFU	LFU
Female	32	4 - TARV	1-NVP	Error	Negative	Negative	Negative	Negative	Negative
Not Reported	#N/A	4 - TARV	#N/A	Negative	Negative	Negative	Not Available	LFU	LFU
Female	#N/A	4 - TARV	#N/A	Negative	Negative	Negative	Not Available	LFU	LFU
Male	34	4 - TARV	1-NVP	Negative	Negative	Negative	Negative	Negative	Negative
Male	#N/A	4 - TARV	#N/A	Negative	Negative	Negative	Not Available	LFU	LFU
Male	#N/A	4 - TARV	#N/A	Negative	Negative	Negative	Not Available	LFU	LFU
Female	#N/A	4 - TARV	#N/A	Error	Negative	Negative	Not Available	LFU	LFU
Female	31	4 - TARV	1-NVP	Negative	Negative	Negative	Negative	Negative	Negative
Male	#N/A	4 - TARV	#N/A	Error	Negative	Negative	Not Available	LFU	LFU
Male	#N/A	4 - TARV	#N/A	Negative	Negative	Negative	Not Available	LFU	LFU
Female	31	4 - TARV	1-NVP	Negative	Negative	Negative	Not Available	Negative	Negative
Female	28	4 - TARV	1-NVP	Negative	Negative	Negative	Negative	Negative	Negative
Female	34	4 - TARV	1-NVP	Positive	Positive	Positive	Positive	Positive	Positive
Male	33	4 - TARV	1-NVP	Negative	Negative	Negative	Negative	Negative	Negative
Female	#N/A	4 - TARV	Not Reported	Negative	Negative	Negative	Not Available	Negative	Negative
Male	62	4 - TARV	1-NVP	Negative	Negative	Negative	Negative	Negative	Negative
Male	31	4 - TARV	1-NVP	Negative	Negative	Negative	Negative	Negative	Negative
Female	#N/A	4 - TARV	Not Reported	Negative	Negative	Negative	Not Available	Negative	Negative
Female	32	4 - TARV	1-NVP	Negative	Negative	Negative	Negative	Negative	Negative
Male	#N/A	4 - TARV	Not Reported	Negative	Negative	Negative	Not Available	Negative	Negative
Male	30	4 - TARV	1-NVP	Negative	Negative	Negative	Negative	Negative	Negative
Female	56	4 - TARV	1-NVP	Negative	New Collection (DBS Rejected)	Negative	Negative	Negative	Negative
Female	31	4 - TARV	Not Reported	Negative	New Collection (DBS Rejected)	Negative	Negative	Negative	Negative
Female	33	4 - TARV	1-NVP	Negative	New Collection (DBS Rejected)	Negative	Negative	Negative	Negative
Female	30	4 - TARV	1-NVP	Negative	New Collection (DBS Rejected)	Negative	Negative	Negative	Negative
Female	30	4 - TARV	1-NVP	Negative	New Collection (DBS Rejected)	Negative	Not Available	Negative	Negative
Female	50	4 - TARV	1-NVP	Negative	Negative	Negative	Negative	Negative	Negative
Female	30	4 - TARV	1-NVP	Negative	Negative	Negative	Negative	Negative	Negative
Male	30	4 - TARV	1-NVP	Negative	Negative	Negative	Negative	Negative	Negative
Female	#N/A	4 - TARV	#N/A	Positive	Positive	Positive	Not Available	LFU	LFU
Male	33	4 - TARV	1-NVP	Negative	Negative	Negative	Negative	Negative	Negative
Female	42	4 - TARV	1-NVP	Negative	Negative	Negative	Negative	Negative	Negative
Female	61	4 - TARV	Not Reported	Negative	Negative	Negative	Negative	Negative	Negative
Female	31	4 - TARV	1-NVP	Negative	Negative	Negative	Negative	Negative	Negative
Female	30	4 - TARV	1-NVP	Negative	Negative	Negative	Negative	Negative	Negative
Male	29	4 - TARV	1-NVP	Negative	Negative	Negative	Positive	Positive	Positive
Female	#N/A	4 - TARV	#N/A	Negative	Negative	Negative	Not Available	LFU	LFU
Female	29	4 - TARV	1-NVP	Negative	Negative	Negative	Negative	Negative	Negative
Male	30	4 - TARV	1-NVP	Negative	New Collection (DBS Rejected)	Negative	Negative	Negative	Negative
Female	#N/A	4 - TARV	1-NVP	Negative	Negative	Negative	Not Available	Negative	Negative
Male	#N/A	4 - TARV	1-NVP	Negative	Negative	Negative	Not Available	Negative	Negative
Male	#N/A	4 - TARV	1-NVP	Error	Negative	Negative	Not Available	Negative	Negative
Female	1	4 - TARV	Not Reported	Negative	New Collection (DBS Rejected)	Negative	Not Available	New Collecion (DBS rejected)	New Collecion (DBS rejected)
Male	30	4 - TARV	1-NVP	Negative	Negative	Negative	Negative	Negative	Negative
Male	33	4 - TARV	1-NVP	Negative	Negative	Negative	Negative	Negative	Negative
Not Reported	32	4 - TARV	1-NVP	Negative	Negative	Negative	Negative	Negative	Negative
Male	33	4 - TARV	1-NVP	Negative	Negative	Negative	Negative	Negative	Negative
Male	32	4 - TARV	1-NVP	Negative	New Collection (DBS Rejected)	Negative	Negative	Negative	Negative
Female	34	4 - TARV	1-NVP	Negative	Negative	Negative	Negative	Negative	Negative
Female	31	4 - TARV	1-NVP	Negative	Negative	Negative	Negative	Negative	Negative
Male	#N/A	4 - TARV	1-NVP	Negative	Negative	Negative	Not Available	Negative	Negative
Female	#N/A	4 - TARV	1-NVP	Negative	Negative	Negative	Not Available	Negative	Negative
Male	#N/A	4 - TARV	#N/A	Negative	Negative	Negative	Not Available	LFU	LFU
Female	31	4 - TARV	1-NVP	Negative	Negative	Negative	Negative	Negative	Negative
Female	#N/A	4 - TARV	1-NVP	Negative	Negative	Negative	Not Available	Negative	Negative
Male	#N/A	4 - TARV	1-NVP	Negative	Negative	Negative	Not Available	Negative	Negative
Not Reported	30	4 - TARV	1-NVP	Negative	Negative	Negative	Negative	Negative	Negative
Male	30	4 - TARV	1-NVP	Negative	Negative	Negative	Negative	Negative	Negative
Male	30	4 - TARV	1-NVP	Negative	New Collection (DBS Rejected)	Negative	Negative	Negative	Negative
Male	32	4 - TARV	1-NVP	Negative	New Collection (DBS Rejected)	Negative	Negative	New Collecion (DBS rejected)	Negative
Male	36	4 - TARV	1-NVP	Error	Negative	Negative	Not Available	Negative	Negative
Female	38	4 - TARV	1-NVP	Negative	Negative	Negative	Not Available	Negative	Negative
Male	35	4 - TARV	1-NVP	Error	Negative	Negative	Negative	Negative	Negative
Male	#N/A	4 - TARV	#N/A	Negative	Negative	Negative	Not Available	LFU	LFU
Male	30	4 - TARV	#N/A	Negative	Negative	Negative	Negative	Not Available	Negative
Male	#N/A	4 - TARV	1-NVP	Negative	Negative	Negative	Not Available	Negative	Negative
Male	#N/A	4 - TARV	#N/A	Positive	Positive	Positive	Not Available	LFU	LFU
Female	30	4 - TARV	#N/A	Negative	Negative	Negative	Negative	Not Available	Negative
Male	30	4 - TARV	#N/A	Negative	Negative	Negative	Error	Not Available	Not Available
Male	39	4 - TARV	1-NVP	Negative	Negative	Negative	Negative	Negative	Negative
Female	#N/A	4 - TARV	#N/A	Negative	Negative	Negative	Not Available	LFU	LFU
Female	30	4 - TARV	1-NVP	Negative	Negative	Negative	Negative	Negative	Negative
Male	34	4 - TARV	1-NVP	Positive	Positive	Positive	Positive	Positive	Positive
Female	35	4 - TARV	1-NVP	Negative	Negative	Negative	Negative	Negative	Negative
Female	68	4 - TARV	1-NVP	Negative	Negative	Negative	Negative	New Collecion (DBS rejected)	Negative
Male	111	4 - TARV	1-NVP	Negative	Negative	Negative	Not Available	Negative	Negative
Male	169	4 - TARV	#N/A	Negative	Negative	Negative	Sample Not Processed	Not Available	Not Available
Female	32	4 - TARV	1-NVP	Negative	Negative	Negative	Not Available	Negative	Negative
Male	30	4 - TARV	Not Reported	Negative	Negative	Negative	Negative	Negative	Negative
Male	30	4 - TARV	1-NVP	Negative	Negative	Negative	Negative	Negative	Negative
Female	0	4 - TARV	1-NVP	Negative	Negative	Negative	Not Available	Negative	Negative
Female	47	4 - TARV	1-NVP	Error	Negative	Negative	Negative	Negative	Negative
Male	41	4 - TARV	1-NVP	Negative	Negative	Negative	Negative	Negative	Negative
Male	31	4 - TARV	Not Reported	Negative	Negative	Negative	Negative	Negative	Negative
Female	50	4 - TARV	1-NVP	Negative	Negative	Negative	Error	New Collecion (DBS rejected)	New Collecion (DBS rejected)
Male	47	4 - TARV	1-NVP	Error	Negative	Negative	Sample Not Processed	Negative	Negative
Male	#N/A	4 - TARV	#N/A	Negative	Negative	Negative	Not Available	LFU	LFU
Male	34	4 - TARV	1-NVP	Negative	Negative	Negative	Negative	Negative	Negative
Female	34	4 - TARV	1-NVP	Negative	Negative	Negative	Negative	Negative	Negative
Female	34	4 - TARV	Not Reported	Negative	Negative	Negative	Negative	Negative	Negative
Male	31	4 - TARV	Not Reported	Negative	Negative	Negative	Negative	Negative	Negative
Male	#N/A	4 - TARV	#N/A	Negative	Negative	Negative	Not Available	LFU	LFU
Female	62	4 - TARV	1-NVP	Positive	Positive	Positive	Positive	Positive	Positive
Male	34	4 - TARV	1-NVP	Negative	New Collection (DBS Rejected)	Negative	Not Available	Negative	Negative
Female	#N/A	4 - TARV	#N/A	Negative	Negative	Negative	Not Available	LFU	LFU
Female	#N/A	4 - TARV	#N/A	Negative	Negative	Negative	Not Available	LFU	LFU
Female	30	4 - TARV	1-NVP	Negative	Negative	Negative	Negative	Negative	Negative
Female	31	4 - TARV	1-NVP	Negative	Negative	Negative	Negative	Negative	Negative
Male	#N/A	4 - TARV	#N/A	Negative	Negative	Negative	Not Available	LFU	LFU
Male	0	4 - TARV	Not Reported	Error	Negative	Negative	Not Available	Negative	Negative
Female	35	4 - TARV	1-NVP	Negative	Negative	Negative	Not Available	Negative	Negative
Male	31	4 - TARV	#N/A	Error	Negative	Negative	Negative	Not Available	Negative
Female	31	4 - TARV	Not Reported	Negative	Negative	Negative	Negative	New Collecion (DBS rejected)	Negative
Female	0	4 - TARV	Not Reported	Error	Negative	Negative	Not Available	Negative	Negative
Female	32	4 - TARV	1-NVP	Negative	Negative	Negative	Negative	New Collecion (DBS rejected)	Negative
Male	#N/A	Not Reported	#N/A	Negative	Not Reported	Negative	Not Available	LFU	LFU
Male	30	4 - TARV	Not Reported	Negative	Not Available	Negative	Negative	Negative	Negative
Male	1	4 - TARV	Not Reported	Negative	Negative	Negative	Not Available	Negative	Negative
Male	31	4 - TARV	2-AZT	Negative	Negative	Negative	Negative	New Collecion (DBS rejected)	Negative
Male	31	4 - TARV	1-NVP	Negative	Negative	Negative	Negative	New Collecion (DBS rejected)	Negative
Female	31	4 - TARV	1-NVP	Error	Negative	Negative	Negative	New Collecion (DBS rejected)	Negative
Female	31	#N/A	#N/A	Negative	Not Available	Negative	Negative	Not Available	Negative
Female	#N/A	4 - TARV	#N/A	Error	Negative	Negative	Not Available	LFU	LFU
Male	32	4 - TARV	Not Reported	Negative	Negative	Negative	Negative	Negative	Negative
Male	32	4 - TARV	1-NVP	Negative	Negative	Negative	Negative	Negative	Negative
Male	31	4 - TARV	#N/A	Negative	Negative	Negative	Negative	Not Available	Negative
Female	127	4 - TARV	1-NVP	Negative	Not Available	Negative	Sample Not Processed	Negative	Negative
Female	35	4 - TARV	#N/A	Negative	Negative	Negative	Negative	Not Available	Negative
Male	32	4 - TARV	1-NVP	Negative	Negative	Negative	Negative	Negative	Negative
Male	32	4 - TARV	#N/A	Negative	Negative	Negative	Negative	Not Available	Negative
Female	62	4 - TARV	Not Reported	Negative	Negative	Negative	Not Available	Negative	Negative
Male	31	4 - TARV	1-NVP	Negative	Negative	Negative	Negative	Negative	Negative
Male	0	4 - TARV	Not Reported	Negative	Negative	Negative	Not Available	Negative	Negative
Male	31	4 - TARV	Not Reported	Negative	Negative	Negative	Negative	New Collecion (DBS rejected)	Negative
Female	31	4 - TARV	1-NVP	Negative	Negative	Negative	Negative	New Collecion (DBS rejected)	Negative
Female	35	#N/A	#N/A	Negative	Not Available	Negative	Negative	Not Available	Negative
Male	31	4 - TARV	Not Reported	Negative	Negative	Negative	Negative	New Collecion (DBS rejected)	Negative
Male	31	4 - TARV	Not Reported	Negative	Negative	Negative	Negative	New Collecion (DBS rejected)	Negative
Male	31	4 - TARV	Not Reported	Negative	Negative	Negative	Negative	Negative	Negative
Female	31	4 - TARV	#N/A	Negative	Negative	Negative	Negative	Not Available	Negative
Male	31	4 - TARV	Not Reported	Negative	Negative	Negative	Positive	New Collecion (DBS rejected)	Positive
Female	31	4 - TARV	Not Reported	Negative	Negative	Negative	Negative	Negative	Negative
Male	33	4 - TARV	1-NVP	Negative	Negative	Negative	Not Available	Negative	Negative
Female	32	4 - TARV	1-NVP	Negative	Negative	Negative	Negative	Negative	Negative
Male	32	4 - TARV	1-NVP	Negative	Negative	Negative	Negative	New Collecion (DBS rejected)	Negative
Male	31	4 - TARV	1-NVP	Negative	Negative	Negative	Negative	New Collecion (DBS rejected)	Negative
Female	31	4 - TARV	Not Reported	Negative	Negative	Negative	Negative	Negative	Negative
Female	92	4 - TARV	1-NVP	Negative	Negative	Negative	Sample Not Processed	New Collecion (DBS rejected)	New Collecion (DBS rejected)
Female	#N/A	4 - TARV	#N/A	Negative	Negative	Negative	Not Available	LFU	LFU
Female	36	4 - TARV	Not Reported	Negative	Negative	Negative	Negative	Negative	Negative
Female	#N/A	4 - TARV	#N/A	Negative	Negative	Negative	Not Available	LFU	LFU
Female	31	4 - TARV	1-NVP	Negative	Negative	Negative	Negative	New Collecion (DBS rejected)	Negative
Male	31	4 - TARV	1-NVP	Negative	Negative	Negative	Negative	Negative	Negative
Female	30	4 - TARV	#N/A	Negative	Negative	Negative	Negative	Not Available	Negative
Male	31	#N/A	#N/A	Negative	Not Available	Negative	Negative	Not Available	Negative
Male	31	4 - TARV	1-NVP	Negative	Negative	Negative	Error	New Collecion (DBS rejected)	New Collecion (DBS rejected)
Male	59	4 - TARV	1-NVP	Negative	Negative	Negative	Negative	Negative	Negative
Male	30	4 - TARV	1-NVP	Negative	Negative	Negative	Not Available	Negative	Negative
Female	#N/A	#N/A	#N/A	Negative	Not Available	Negative	Not Available	LFU	LFU
Female	30	#N/A	#N/A	Negative	Not Available	Negative	Negative	Not Available	Negative
Male	28	#N/A	#N/A	Negative	Not Available	Negative	Negative	Not Available	Negative
Male	1	4 - TARV	Not Reported	Negative	Negative	Negative	Sample Not Processed	Negative	Negative
Male	30	4 - TARV	#N/A	Negative	Negative	Negative	Negative	Not Available	Negative
Male	#N/A	#N/A	#N/A	Negative	Not Available	Negative	Not Available	LFU	LFU
Male	29	4 - TARV	1-NVP	Negative	Negative	Negative	Error	Negative	Negative
Male	#N/A	#N/A	#N/A	Negative	Not Available	Negative	Not Available	LFU	LFU
Male	29	4 - TARV	Not Reported	Negative	Negative	Negative	Negative	Negative	Negative
Female	28	4 - TARV	1-NVP	Negative	Negative	Negative	Negative	Negative	Negative
Female	28	#N/A	#N/A	Negative	Not Available	Negative	Negative	Not Available	Negative
Female	28	4 - TARV	1-NVP	Error	Negative	Negative	Negative	New Collecion (DBS rejected)	Negative
Female	27	4 - TARV	Not Reported	Negative	Not Available	Negative	Negative	Negative	Negative
Female	38	4 - TARV	1-NVP	Negative	Not Available	Negative	Negative	Negative	Negative
Male	#N/A	#N/A	#N/A	Negative	Not Available	Negative	Not Available	LFU	LFU
Male	30	#N/A	#N/A	Negative	Not Available	Negative	Negative	Not Available	Negative
Male	123	#N/A	Not Reported	Negative	Not Available	Negative	Sample Not Processed	Negative	Negative
Female	29	4 - TARV	Not Reported	Negative	Negative	Negative	Negative	Negative	Negative
Female	29	4 - TARV	1-NVP	Negative	Not Available	Negative	Negative	Negative	Negative
Female	28	4 - TARV	1-NVP	Negative	Not Available	Negative	Negative	Negative	Negative
Male	28	4 - TARV	1-NVP	Negative	Negative	Negative	Not Available	Negative	Negative
Female	33	4 - TARV	1-NVP	Negative	Negative	Negative	Not Available	Negative	Negative
Male	#N/A	#N/A	#N/A	Negative	Not Available	Negative	Not Available	LFU	LFU
Female	28	4 - TARV	1-NVP	Negative	Negative	Negative	Negative	Negative	Negative
Female	#N/A	4 - TARV	#N/A	Negative	New Collection (DBS Rejected)	Negative	Not Available	LFU	LFU
Female	31	4 - TARV	1-NVP	Negative	Negative	Negative	Negative	Negative	Negative
Male	30	4 - TARV	1-NVP	Negative	Negative	Negative	Error	Negative	Negative
Male	31	4 - TARV	1-NVP	Negative	Negative	Negative	Negative	Negative	Negative
Male	31	4 - TARV	1-NVP	Negative	New Collection (DBS Rejected)	Negative	Negative	Negative	Negative
Female	63	4 - TARV	1-NVP	Negative	Negative	Negative	Sample Not Processed	Negative	Negative
Male	43	4 - TARV	Not Reported	Negative	Negative	Negative	Sample Not Processed	Negative	Negative
Female	#N/A	4 - TARV	#N/A	Negative	New Collection (DBS Rejected)	Negative	Not Available	LFU	LFU
Female	37	4 - TARV	1-NVP	Negative	New Collection (DBS Rejected)	Negative	Sample Not Processed	Negative	Negative
Female	35	4 - TARV	1-NVP	Error	New Collection (DBS Rejected)	Invalid	Not Available	Negative	Negative
Female	232	4 - TARV	Not Reported	Negative	New Collection (DBS Rejected)	Negative	Negative	Negative	Negative
Female	40	4 - TARV	Not Reported	Negative	New Collection (DBS Rejected)	Negative	Sample Not Processed	New Collecion (DBS rejected)	New Collecion (DBS rejected)
Male	39	4 - TARV	1-NVP	Negative	Negative	Negative	Sample Not Processed	Negative	Negative
Female	31	4 - TARV	1-NVP	Negative	Negative	Negative	Sample Not Processed	Negative	Negative
Male	30	4 - TARV	1-NVP	Negative	Negative	Negative	Sample Not Processed	Negative	Negative
Female	0	4 - TARV	Not Reported	Negative	Negative	Negative	Not Available	Negative	Negative
Female	31	4 - TARV	1-NVP	Negative	New Collection (DBS Rejected)	Negative	Sample Not Processed	New Collecion (DBS rejected)	New Collecion (DBS rejected)
Female	37	4 - TARV	1-NVP	Negative	Negative	Negative	Sample Not Processed	Negative	Negative
Female	0	4 - TARV	Not Reported	Negative	Negative	Negative	Not Available	Negative	Negative
Female	42	4 - TARV	Not Reported	Negative	Negative	Negative	Sample Not Processed	New Collecion (DBS rejected)	New Collecion (DBS rejected)
Female	#N/A	4 - TARV	#N/A	Negative	Negative	Negative	Not Available	LFU	LFU
Male	31	4 - TARV	Not Reported	Negative	New Collection (DBS Rejected)	Negative	Sample Not Processed	New Collecion (DBS rejected)	New Collecion (DBS rejected)
Male	31	4 - TARV	1-NVP	Negative	New Collection (DBS Rejected)	Negative	Sample Not Processed	Negative	Negative
Female	31	4 - TARV	1-NVP	Negative	Negative	Negative	Sample Not Processed	New Collecion (DBS rejected)	New Collecion (DBS rejected)
Male	61	4 - TARV	Not Reported	Negative	Negative	Negative	Sample Not Processed	Negative	Negative
Male	40	4 - TARV	1-NVP	Negative	New Collection (DBS Rejected)	Negative	Sample Not Processed	New Collecion (DBS rejected)	New Collecion (DBS rejected)
Male	67	4 - TARV	2-AZT	Error	New Collection (DBS Rejected)	Invalid	Not Available	New Collecion (DBS rejected)	New Collecion (DBS rejected)
[truncated: 351 more rows]
